# Supplementary material for: Codon usage and modular interactions between messenger RNA coding regions and small RNAs in Escherichia coli
Source: BMC Genomics. 2018 Sep 6;19:657. doi: 10.1186/s12864-018-5038-6 (PMC6127932; doi:10.1186/s12864-018-5038-6)
Supplement: Supplementary file 2 — Table in Excel format containing the information about sRNA, target mRNA, sRNA subzone, site of sRNA-mRNA interaction, CAI values, tAI values, and ΔG of sRNA-mRNA interaction using the data from BRSD. (XLSX 111 kb) [file 12864_2018_5038_MOESM2_ESM.xlsx]

## Sheet: Table
sRNA namea	Subzoneb	mRNA target	HFQ dependencec	mRNA Interaction regionf	sRNA interaction regiong	Binding Energy (ΔG, Kcal/mol)h	mRNA Interaction Zonei	tAI (Complete CDS)J	CAI (Complete CDS)k	tAI (5' CDS)l	CAI (5' CDS)m	tAI CDS-Mn	CAI CDS-Mo	tAI CDS-3'p	CAI CDS-3'q	tAI (Interaction Region)r	CAI (Interaction Region)s	N° Codons in the Interaction regiont	CDS interaction sequenceu	PMIDv	sRNA sequencex	Determinationy
ArrS		hofC	NDe	212--224	22--34	-13.0584	CDS-M	0.2486	0.6477	0.238212013791	0.577	0.248187771008	0.660	0.245760210159	0.655	0.128821	0.534	5	CAGTGGCGAGGAGAT	2904262	GTAATCCGATTTAAATATCGAGTCTCCTTGTTTCGACTTAAGCTGGCAATTGGATTGCCAGCTTTCTTT	Bioinformatic
ArrS		msyB	ND	342--354	23--35	-11.6873	CDS-M	0.2511	0.69	0.295419938659	0.725	0.211681745895	0.654	0.256781808378	0.768	0.182181	0.63	5	TGGGACGAGGGGGAA	1537791	GTAATCCGATTTAAATATCGAGTCTCCTTGTTTCGACTTAAGCTGGCAATTGGATTGCCAGCTTTCTTT	Bioinformatic
b1574		dedA	Yes	54--74	30--49	-17.39	CDS-5'	0.2552	0.7181	0.238763603338	0.734	0.253122232142	0.709	0.313254266311	0.813	0.139256	0.693	8	ACGCCGTTTTTACCGGGTGATTCA		TTTCTGGTGACGTTTGGCGGTATCAGTTTTACTCCGTGACTGCTCTGCCGCCC	Bioinformatic
b1574		ymdF	Yes	138--157	34--52	-23.29	CDS-5'	0.2883	0.696	0.286154746925	0.706			0.254531697346	0.637	0.216602	0.6	7	GGGGGTAATTTCAAGAATGAC		TTTCTGGTGACGTTTGGCGGTATCAGTTTTACTCCGTGACTGCTCTGCCGCCC	Bioinformatic
C0067		hokA	ND	52--60	4--12	-5.31254	5'UTR	0.2077	0.5934	0.201162656659	0.594				1000	N_D	N_D	N_D	N_D	2404279	ATGTCTGTGGCGAAATTGACTACCTTCGTTTTTTTGATTAAGAATGATTTTATTATCGTAAGTAAAATTACATGAATATTTAAAAAGGAAAACGACATGAAACCGAAGCACAGAATCAACATTCT	Bioinformatic
C0067		rpmD	ND	199--205	99--105	-3.51921	CDS-5' - CDS-M	0.2757	0.718	0.280600825631	0.717			0.188829650544	0.559	0.0766485	0.721	3	GCGGTTTCC	327286	ATGTCTGTGGCGAAATTGACTACCTTCGTTTTTTTGATTAAGAATGATTTTATTATCGTAAGTAAAATTACATGAATATTTAAAAAGGAAAACGACATGAAACCGAAGCACAGAATCAACATTCT	Bioinformatic
C0293		uidC	ND	82--101	14--34		CDS-5'	0.2246	0.657	0.231570820438	0.582	0.22082788496	0.665	0.272421223992	0.792	0.23202	0.732	7	GCCTGACGGCTGCCTCTGGCC	6276362	TCACCCGGGACTCGCCAGGGGACAGCCAACAGGCATTGGGTGCAATCACCTTAGCGTTCAGGTACATGCGGAA	Bioinformatic
C0293		yceJ	ND	69--84	47--62		CDS-5'	0.2291	0.659	0.214474966337	0.679	0.231140593141	0.667	0.208924177152	0.484	0.135848	0.751	6	CCTGAACGCTATGGTGTT	9278503	TCACCCGGGACTCGCCAGGGGACAGCCAACAGGCATTGGGTGCAATCACCTTAGCGTTCAGGTACATGCGGAA	Bioinformatic
C0299		modA	ND	713--720	34--41	-6.64626	CDS-M	0.2641	0.758	0.276183535283	0.697	0.258090966495	0.780	0.256629888867	0.655	0.0716082	0.688	4	CCGGTTGCTGTT	7665460	GCCACGTGAGCACAAGATAAGAGAACGAAAAATCAGCAGCCTATGCAGCGACAAATATTGATAGCCTGAATCAGTATTG	Bioinformatic
C0299		xseA	ND	9--50	6--51	-19.5908	5'UTR	0.2509	0.693	0.201452379838	0.665	0.253625257042	0.695	0.38440564558	0.763	N_D	N_D	N_D	N_D	320198	GCCACGTGAGCACAAGATAAGAGAACGAAAAATCAGCAGCCTATGCAGCGACAAATATTGATAGCCTGAATCAGTATTG	Bioinformatic
C0343		fliY	ND	63--114	1--60	-24.6516	CDS-5'	0.2935	0.7902	0.29616878093	0.740	0.291417180659	0.799	0.251602512955	0.909	0.281824	0.79	18	CATCTGGGACGTCAGGCATTGATGGGTGTGATGGCCGTGGCGCTGGTTGCGGGC	8071234	CTGTTCCAGTGCCCGATCCGATCCCTCGCCCGCAACCCATGCCTGACCCACCACCCGATGAAGAACCGATTAAAT	Bioinformatic
C0343		yjjP	ND	100--180	1--71	-24.0562	CDS-5'	0.232	0.66	0.194346941305	0.545	0.241646596799	0.700	0.181272366224	0.538	0.186046	0.774	28	GGATTATTTCTTTTGCAACATGGTGCGGAAAGCGCGTTGGTTGATGAGCTTTCCTCACGACTGGGTCGGGCACTGGGAATGGAC	7610040	CTGTTCCAGTGCCCGATCCGATCCCTCGCCCGCAACCCATGCCTGACCCACCACCCGATGAAGAACCGATTAAAT	Bioinformatic
C0362		creB	ND	456--468	362--374	-7.67648	CDS-M	0.2473	0.6558	0.275097033817	0.620	0.232441050922	0.669	0.327851327867	0.657	0.116635	0.733	5	CATTTTGAATTGAAT	1482126	AACTTTAAGCTGAAAATGGCGCTGTAAAAGGCGCCATTTTCATATTGTAGACAACGTAGGCTTTGTTCATGCCGGATGCGGCGTGAACGCCTTATCCGGCATGAAAACCCTTCAAATCCAATAGATTGCAGTGAACGTGTAGGCCTGATAAGCGTAGCGCATCAGGCAATGTTGCGTTTGTCATCAGTTTCAAATGGCGCTGTAAAAGGCGTCATTTTCATATTGTAGACAACGTAGGCTTTGTTCATGCCGGATGCGGCGTGAACGCCTTATCCGGCATGAAAACCCTTCAAATCCAATAGATTGCAGTGAACGTGTAGGCCTGATAAGCGTAGCGCATCAGGCAATGTTGCGTTTGTCATCAGTTCTAAATGGCGCTTTATAAA	Bioinformatic
C0362		fliE	ND	57--77	286--307	-15.7903	CDS-5'	0.2592	0.7406	0.209872844399	0.703	0.285477647819	0.740	0.379139284665	0.804	0.187917	0.571	7	GCGATACAGGGGATTGAAGGG	334749	AACTTTAAGCTGAAAATGGCGCTGTAAAAGGCGCCATTTTCATATTGTAGACAACGTAGGCTTTGTTCATGCCGGATGCGGCGTGAACGCCTTATCCGGCATGAAAACCCTTCAAATCCAATAGATTGCAGTGAACGTGTAGGCCTGATAAGCGTAGCGCATCAGGCAATGTTGCGTTTGTCATCAGTTTCAAATGGCGCTGTAAAAGGCGTCATTTTCATATTGTAGACAACGTAGGCTTTGTTCATGCCGGATGCGGCGTGAACGCCTTATCCGGCATGAAAACCCTTCAAATCCAATAGATTGCAGTGAACGTGTAGGCCTGATAAGCGTAGCGCATCAGGCAATGTTGCGTTTGTCATCAGTTCTAAATGGCGCTTTATAAA	Bioinformatic
C0465		argD	ND	180--208	11--43	-22.1179	CDS-5' - CDS-M	0.2578	0.782	0.254731072149	0.751	0.257773466735	0.788	0.20762789804	0.755	0.197513	0.829	10	TATGTCGATTTCGCGGGTGGCATTGCAGTT	185197	GGGAAACTTTATTGCTGATGCCACCCGCCGCGAAATTGAAATAAAAAACCCGATGCGCAGATCATCGGGTTCATTTCA	Bioinformatic
C0465		mscL	ND	102--123	16--37	-19.0728	CDS-5'	0.2607	0.721	0.24824623363	0.749	0.254269254019	0.701	0.313285192788	0.742	0.190677	0.754	8	GATTTGGCGGTGGGTGTCATTATC	7511799	GGGAAACTTTATTGCTGATGCCACCCGCCGCGAAATTGAAATAAAAAACCCGATGCGCAGATCATCGGGTTCATTTCA	Bioinformatic
C0614		gltX	ND	167--183	4--20	-16.16	CDS-M	0.2786	0.8024	0.244679069998	0.707	0.281592967756	0.813	0.265043907897	0.906	0.278477	0.922	7	CTGCGTATTGAAGACACCGAT	229901	GGCCGGTGTCGATAATACGCTAAATAAACAATAATTACTCTCTTTTGCTTGACAAAAAGAGAGTTACTGGTGAGTATTGTTTTGCTG	Bioinformatic
C0614		rsmA	ND	374--394	1--20	-13.8851	CDS-M	0.2733	0.754	0.272983765815	0.731	0.274299804788	0.766	0.189090913342	0.622	0.258916	0.789	8	CTGCGTGTTTTCGGCAACCTGCCT	383712	GGCCGGTGTCGATAATACGCTAAATAAACAATAATTACTCTCTTTTGCTTGACAAAAAGAGAGTTACTGGTGAGTATTGTTTTGCTG	Bioinformatic
C0664		sucC	ND	868--878	95--105	-7.15279	CDS-M	0.3065	0.796	0.232316029344	0.746	0.318571802412	0.806	0.263196839487	0.721	0.26001	0.764	4	ATGGACATCGTT	1939128	TGTGCCTAAAATGTCGGATGCGACGCTGGCGCGTCTTATCCGACCTACGGGGACGCATGTGTAGGCCGGATAAGGCGTTTACGCCGCATCCGGCAATGGTGTCCAAATGCAAC	Bioinformatic
C0664		ytfR	ND	1584--1591	97--104	-9.25398	3'UTR	0.2659	0.682	0.266907218685	0.696	0.263957006116	0.676	0.2812426424	0.954	N_D	N_D	N_D	N_D	7610040	TGTGCCTAAAATGTCGGATGCGACGCTGGCGCGTCTTATCCGACCTACGGGGACGCATGTGTAGGCCGGATAAGGCGTTTACGCCGCATCCGGCAATGGTGTCCAAATGCAAC	Bioinformatic
C0719		appB	ND	689--707	140--156	-11.0563	CDS-M	0.2553	0.6974	0.273388892206	0.757	0.2489087097	0.691	0.319223946762	0.667	0.187722	0.799	7	CTGTGCTTTTTGCTGGCGGGT	1658595	TATAGGCGTTATACTTTACAGCAACAGTACGCCGCTAACGCAATTGCTACCTCTGGCATAACAAGTATATCGGGTAAGGGTTTCTGTTCCGCACACGCAGACGCAGAGTATCGTTAAGATGTCCATATTGTTGTTTTAGGCCCGCTAGTAATGCGCTACGGGTATTTAATATTGTTAAACCCTGATAATCGCTCCGGTTATTTCCGGGATAAATGTACTACC	Bioinformatic
C0719		rbbA	ND	80--119	122--163	-16.7697	CDS-5'	0.2586	0.717	0.239463447431	0.758	0.257603450801	0.715	0.423812111062	0.732	0.176387	0.769	14	CCGCCTGTCGCGCAACTGGCGGGCGTGAGCCAGCATTATGGA	3884000	TATAGGCGTTATACTTTACAGCAACAGTACGCCGCTAACGCAATTGCTACCTCTGGCATAACAAGTATATCGGGTAAGGGTTTCTGTTCCGCACACGCAGACGCAGAGTATCGTTAAGATGTCCATATTGTTGTTTTAGGCCCGCTAGTAATGCGCTACGGGTATTTAATATTGTTAAACCCTGATAATCGCTCCGGTTATTTCCGGGATAAATGTACTACC	Bioinformatic
CsrB		CsrA	No	216--256	284--325	-20.4639	CDS - 3'UTR	0.289	0.6788	0.281001509437	0.664	0.140625	0.906	0.277421117458	0.746	0.243343	0.736	7	TCCCAGCAGTCCAGTTACTAA	16368988	GAGTCAGACAACGAAGTGAACATCAGGATGATGACACTTCTGCAGGACACACCAGGATGGTGTTTCAGGGAAAGGCTTCTGGATGAAGCGAAGAGGATGACGCAGGACGCGTTAAAGGACACCTCCAGGATGGAGAATGAGAACCGGTCAGGATGATTCGGTGGGTCAGGAAGGCCAGGGACACTTCAGGATGAAGTATCACATCGGGGTGGTGTGAGCAGGAAGCAATAGTTCAGGATGAACGATTGGCCGCAAGGCCAGAGGAAAAGTTGTCAAGGATGAGCAGGGAGCAACAAAAGTAGCTGGAATGCTGCGAAACGAACCGGGAGCGCTGTGAATACAGTGCTCCCTTTTTTTATT	Empiric
CsrC		CsrA	Yes	58--66	41--49	-6.45629	CDS-5'	0.289	0.6788	0.281001509437	0.664	0.140625	0.906	0.277421117458	0.746	0.187722	0.777	4	ATTCTGACTCGT	9211896	ATAGAGCGAGGACGCTAACAGGAACAATGACTCAGGATGAGGGTCAGGAGCGCCAGGAGGCGAAGACAGAGGATTGTCAGGAAGACAAACGTCCGGAGACGTAATTAAACGGAAATGGAATCAACACGGATTGTTCCGGCTAAAGGAAAAACAGGGTGTGTTGGCGGCCTGCAAGGATTGTAAGACCCGTTAAGGGTTATGAGTCAGGAAAAAAGGCGACAGAGTAATCTGTCGCCTTTTTTCTT	Empiric
CyaR	CyaR-A2	luxS	Yes	39--46	42--49	-7.99761	5'UTR	0.2833	0.7834	0.254681898442	0.761	0.280642134593	0.805	0.342824032969	0.549	N_D	N_D	N_D	N_D	18978044	TCGCTGAAAAACATAACCCATAAAATGCTAGCTGTACCAGGAACCACCTCCTTAGCCTGTGTAATCTCCCTTACACGGGCTTATTT	Empiric
CyaR	CyaR-A1	nadE	Yes	485--506	10--33	-8.97367	CDS-M	0.274	0.7303	0.263679141122	0.684	0.274759296156	0.739	0.237747782953	0.806	0.212345	0.85	8	GCACAATATAGCATTGCGGGTATG	18978044	TCGCTGAAAAACATAACCCATAAAATGCTAGCTGTACCAGGAACCACCTCCTTAGCCTGTGTAATCTCCCTTACACGGGCTTATTT	Empiric
CyaR	CyaR-A1--CyaR-A2	ompX	Yes	42--76	1--48	-16.0164	5'UTR - CDS	0.2861	0.7713	0.291936462542	0.704	0.283518642977	0.798	0.217198377285	0.856	0.228293	0.67	9	ATGAAAAAAATTGCATGTCTTTCAGCA	18978044	TCGCTGAAAAACATAACCCATAAAATGCTAGCTGTACCAGGAACCACCTCCTTAGCCTGTGTAATCTCCCTTACACGGGCTTATTT	Empiric
CyaR	CyaR-A2	yqaE	Yes	39--62	35--52	-11.8069	5'UTR - CDS	0.2341	0.6979	0.228079638288	0.688			0.216794833887	1000	0.198425	0.889	4	ATGGGTTTCTGG	18978044	TCGCTGAAAAACATAACCCATAAAATGCTAGCTGTACCAGGAACCACCTCCTTAGCCTGTGTAATCTCCCTTACACGGGCTTATTT	Empiric
DicF		ftsZ	Yes	105--132	15--52	-7.77831	CDS-5'	0.2895	0.7542	0.292197524138	0.810	0.287524524856	0.751	0.268561846434	0.641	0.25	0.836	10	GGCGGCGGCGGCGGTAATGCTGTTGAACAC	1372677	TGTGTGTAGTCTTGGCGGTACCAGTTTTTTCCTTAGTCCTTTCTGGTACCGCCC	Empiric
DsrA	DsrA2B	argR	ND	55--79	36--60	-14.5341	CDS-5'	0.2712	0.698	0.268888186328	0.637	0.269294304933	0.744	0.230426945596	0.587	0.195701	0.427	9	CGAAGCTCGGCTAAGCAAGAAGAACTA	9770507	AACACATCAGATTTCCTGGTGTAACGAATTTTTTAAGTGCTTCTTGCTTAAGCAAGTTTCATCCCGACCCCCTCAGGGTCGGGATTT	Empiric
DsrA	DsrA2A-DsrA2B	hns	Yes	41--72	26--60	-13.6651	5'UTR - CDS	0.2075	0.7372	0.280589154082	0.726	0.303836772139	0.767	0.280937691592	0.605	0.274426	0.767	8	ATGAGCGAAGCACTTAAAATTCTG	9770507	AACACATCAGATTTCCTGGTGTAACGAATTTTTTAAGTGCTTCTTGCTTAAGCAAGTTTCATCCCGACCCCCTCAGGGTCGGGATTT	Empiric
DsrA	DsrA2B-DsrA2C	ilvI	ND	1712--1766	40--83	-7.62934	CDS-M	0.2017	0.6927	0.224603716919	0.632	0.255362014549	0.702	0.248257771303	0.560	0.202644	0.756	19	CCCGATGCAGATTCGCGGGGGCGGAATGGATGAAATGTGGTTAAGCAAAACGGAG	9770507	AACACATCAGATTTCCTGGTGTAACGAATTTTTTAAGTGCTTCTTGCTTAAGCAAGTTTCATCCCGACCCCCTCAGGGTCGGGATTT	Empiric
DsrA	DsrA2A	rpoS	Yes	2--24	10--32	-12.7554	5'UTR	0.2813	0.7185	0.240438578579	0.684	0.285265212349	0.721	0.327754330377	0.861	N_D	N_D	N_D	N_D	9770508	AACACATCAGATTTCCTGGTGTAACGAATTTTTTAAGTGCTTCTTGCTTAAGCAAGTTTCATCCCGACCCCCTCAGGGTCGGGATTT	Empiric
DsrA	DsrA2A-DsrA2B	galK	ND	515--547	24--53	-7.40506	CDS-M	0.2769	0.7522	0.240503903396	0.761	0.279300467127	0.758	0.21030325076	0.529	0.277867	0.774	12	GCGCTTAACGGTCAGGAAGCAGAAAACCAGTTTGTA	P0A6T3	AACACATCAGATTTCCTGGTGTAACGAATTTTTTAAGTGCTTCTTGCTTAAGCAAGTTTCATCCCGACCCCCTCAGGGTCGGGATTT	Bioinformatic
DsrA	DsrA2B	ompA	ND	687--694	35--42	-5.38305	CDS-M	0.2916	0.7658	0.268844738072	0.758	0.29368664249	0.770	0.275276551544	0.704	0.108253	0.605	3	AAGCACTTC	P0A910	AACACATCAGATTTCCTGGTGTAACGAATTTTTTAAGTGCTTCTTGCTTAAGCAAGTTTCATCCCGACCCCCTCAGGGTCGGGATTT	Bioinformatic
DsrA	DsrA2A-DsrA2B	ompC	ND	429--444	25--40	-5.76815	CDS-M	0.3171	0.776	0.34745911761	0.716	0.310394241776	0.789	0.310985350817	0.757	0.267688	0.694	10	GTACTGCCAGAATTCGGT	P06996	AACACATCAGATTTCCTGGTGTAACGAATTTTTTAAGTGCTTCTTGCTTAAGCAAGTTTCATCCCGACCCCCTCAGGGTCGGGATTT	Bioinformatic
DsrA	DsrA2B	ompF	ND	56--62	37--43	-6.25525	CDS-5'	0.2921	0.7751	0.298944301599	0.737	0.290699245855	0.782	0.232883483423	0.783	0.306186	0.688	3	ATGAAGCGC	P02931	AACACATCAGATTTCCTGGTGTAACGAATTTTTTAAGTGCTTCTTGCTTAAGCAAGTTTCATCCCGACCCCCTCAGGGTCGGGATTT	Bioinformatic
DsrA	DsrA2A-DsrA2B	ptsG	ND	637--650	26--40	-5.54345	CDS-M	0.2775	0.7766	0.288910300208	0.719	0.273461816636	0.784	0.333934398706	0.786	0.216651	0.901	5	GGCATTTACGGTTTC	P69786	AACACATCAGATTTCCTGGTGTAACGAATTTTTTAAGTGCTTCTTGCTTAAGCAAGTTTCATCCCGACCCCCTCAGGGTCGGGATTT	Bioinformatic
DsrA	DsrA2B	rbsD	ND	348--363	17--32	-10.6128	CDS-M	0.2428	0.7064	0.231468562186	0.675	0.245176956693	0.731	0.211584160859	0.647	0.267869	0.881	6	GAAATTCGTTACACCACG	9770507	AACACATCAGATTTCCTGGTGTAACGAATTTTTTAAGTGCTTCTTGCTTAAGCAAGTTTCATCCCGACCCCCTCAGGGTCGGGATTT	Bioinformatic
EsrE		cynT	ND	156--185	219--249	-15.4639	CDS-5'	0.2288	0.6969	0.231260892785	0.678	0.221870364802	0.714	0.213325923187	0.565	0.220016	0.774	10	TTTATCTCCTGCTCCGACAGCCGTCTGGTC	1740425	CCCTGCGGAACTGCTGGCCCCTTATACCGGTGATATCGCCGCTGAAGGAATCAGCAAAGCCATGCGCGGAGGCGCAAAGTTCCTGCATCACGGCATTAAGCGCCAGCAACGTTATGTGGCGGAAGCCATTACTGAAGAGTGGCGTATGGCACCCGGTCCGCTTGAAGTGGCCTGGTTTGCGGAAGAGACGGCTGCCGTCGAGCGTGCTGTTGATGCCCTGACCAAACGGCTGGAAAAACTGGAGGCTAAATGA	Bioinformatic
EsrE		thiM	ND	160--187	92--121	-16.2772	CDS-5'	0.2186	0.657	0.206284526842	0.691	0.21414400202	0.651	0.269851971509	0.633	0.213221	0.59	10	ACCGCCAATACCTTGCTGGCGCTCGGTGCA	2542220	CCCTGCGGAACTGCTGGCCCCTTATACCGGTGATATCGCCGCTGAAGGAATCAGCAAAGCCATGCGCGGAGGCGCAAAGTTCCTGCATCACGGCATTAAGCGCCAGCAACGTTATGTGGCGGAAGCCATTACTGAAGAGTGGCGTATGGCACCCGGTCCGCTTGAAGTGGCCTGGTTTGCGGAAGAGACGGCTGCCGTCGAGCGTGCTGTTGATGCCCTGACCAAACGGCTGGAAAAACTGGAGGCTAAATGA	Bioinformatic
EyeA		minC	ND	189--243	13--65	-14.1182	CDS-M	0.2421	0.673	0.213979363073	0.633	0.249211239393	0.691	0.201157999314	0.579	0.233129	0.653	19	CCCGTTGTACTCAACGTCAGTGCACTGGAAGACCCGGTAAACTGGTCAGCGATGCAT	1406249	TCTATCACGCTTGCGTTGCTGACTTCTGCCAACTTGCGGCAAGCAAGGATAAAGAGTGCGACGGGCAGCCTCCTC	Bioinformatic
EyeA		yibQ	ND	72--97	28--50	-15.1607	CDS-5'	0.2544	0.718	0.219639980386	0.652	0.260214888505	0.729	0.220124660138	0.765	0.147948	0.584	9	GTTCTTGCATTTGCCGCTCTGTTGGCG	8041620	TCTATCACGCTTGCGTTGCTGACTTCTGCCAACTTGCGGCAAGCAAGGATAAAGAGTGCGACGGGCAGCCTCCTC	Bioinformatic
ffs		tauC	No	454--462	39--47	-5.80859	CDS-M	0.2434	0.718	0.220205763716	0.677	0.246529299614	0.736	0.228437895286	0.574	0.122405	0.952	4	GTGATCTGGTTT	8789466	GGGGGCTCTGTTGGTTCTCCCGCAACGCTACTCTGTTTACCAGGTCAGGTCCGGAAGGAAGCAGCCAAGGCAGATGACGCGTGTGCCGGGATGTAGCTGGCAGGGCCCCCACCC	Bioinformatic
ffs		yhbQ	No	2--32	42--65	-15.3498	5'UTR	0.2623	0.688	0.251714433682	0.672	0.258716391364	0.682	0.260267085875	0.800	N_D	N_D	N_D	N_D	9278503	GGGGGCTCTGTTGGTTCTCCCGCAACGCTACTCTGTTTACCAGGTCAGGTCCGGAAGGAAGCAGCCAAGGCAGATGACGCGTGTGCCGGGATGTAGCTGGCAGGGCCCCCACCC	Bioinformatic
FnrS	FnrSA3	cydD	Yes	1263--1276	81--93	-10.9789	CDS-M	0.2332	0.6704	0.274607201016	0.736	0.228423636918	0.665	0.237911450584	0.722	0.182181	0.352	5	TCGCTACGAATCAAC	20075074	GCAGGTGAATGCAACGTCAAGCGATGGGCGTTGCGCTCCATATTGTCTTACTTCCTTTTTTGAATTACTGCATAGCACAATTGATTCGTACGACGCCGACTTTGATGAGTCGGCTTTTTTTT	Empiric
FnrS	FnrSA1	folE	Yes	30--36	1--7	-9.80235	5'UTR	0.2604	0.7676	0.245973818023	0.737	0.26293164955	0.772	0.222843705249	0.825	N_D	N_D	N_D	N_D	20070527	GCAGGTGAATGCAACGTCAAGCGATGGGCGTTGCGCTCCATATTGTCTTACTTCCTTTTTTGAATTACTGCATAGCACAATTGATTCGTACGACGCCGACTTTGATGAGTCGGCTTTTTTTT	Empiric
FnrS	FnrSA2	folX	Yes	114--124	46--57	-7.61555	CDS-5'	0.2712	0.7471	0.2562196838	0.705	0.269423736823	0.787	0.289548460811	0.749	0.360562	0.755	4	AAGGAAGAAGAA	20070527	GCAGGTGAATGCAACGTCAAGCGATGGGCGTTGCGCTCCATATTGTCTTACTTCCTTTTTTGAATTACTGCATAGCACAATTGATTCGTACGACGCCGACTTTGATGAGTCGGCTTTTTTTT	Empiric
FnrS	FnrSA2	gpmA	Yes	40--54	38--54	-9.53818	5'UTR - CDS	0.2903	0.7865	0.322679114478	0.772	0.278353399819	0.791	0.303489326065	0.801	0.125	0.697	2	ATGGCT	20070527	GCAGGTGAATGCAACGTCAAGCGATGGGCGTTGCGCTCCATATTGTCTTACTTCCTTTTTTGAATTACTGCATAGCACAATTGATTCGTACGACGCCGACTTTGATGAGTCGGCTTTTTTTT	Empiric
FnrS	FnrSA2	maeA	Yes	30--55	37--65	-10.9464	5'UTR - CDS	0.2811	0.7757	0.295267164311	0.723	0.277740675727	0.781	0.323333399016	0.821	0.5	1	2	ATGGAA	20070527	GCAGGTGAATGCAACGTCAAGCGATGGGCGTTGCGCTCCATATTGTCTTACTTCCTTTTTTGAATTACTGCATAGCACAATTGATTCGTACGACGCCGACTTTGATGAGTCGGCTTTTTTTT	Empiric
FnrS	FnrSA2	metE	Yes	38--63	37--58	-11.578	5'UTR - CDS	0.2792	0.7686	0.266099892938	0.700	0.279477884821	0.776	0.260318410496	0.685	0.182302	0.392	5	ATGACAATATTGAAT	20075074	GCAGGTGAATGCAACGTCAAGCGATGGGCGTTGCGCTCCATATTGTCTTACTTCCTTTTTTGAATTACTGCATAGCACAATTGATTCGTACGACGCCGACTTTGATGAGTCGGCTTTTTTTT	Empiric
FnrS	FnrSA2	sodA	Yes	32--44	36--47	-9.20703	5'UTR	0.3034	0.8367	0.272124626386	0.843	0.30878833467	0.832	0.317568651776	0.900	N_D	N_D	N_D	N_D	20075074	GCAGGTGAATGCAACGTCAAGCGATGGGCGTTGCGCTCCATATTGTCTTACTTCCTTTTTTGAATTACTGCATAGCACAATTGATTCGTACGACGCCGACTTTGATGAGTCGGCTTTTTTTT	Empiric
FnrS	FnrSA1-FnrSA2-FnrSA3	sodB	ND	14--70	1--93	-11.3906	5'UTR - CDS	0.2536	0.7755	0.237976139319	0.717	0.251858025227	0.810	0.293449506052	0.654	0.189387	0.556	7	ATGTCATTCGAATTACCTGCA	20075074	GCAGGTGAATGCAACGTCAAGCGATGGGCGTTGCGCTCCATATTGTCTTACTTCCTTTTTTGAATTACTGCATAGCACAATTGATTCGTACGACGCCGACTTTGATGAGTCGGCTTTTTTTT	Empiric
FnrS	FnrSA1-FnrSA2-FnrSA3	yobA	Yes	4--78	20--83	-18.9303	5'UTR - CDS	0.2301	0.6568	0.200860760638	0.633	0.240957219723	0.657	0.251528074298	0.828	0.186302	0.593	10	ATGGCTTCAACTGCACGCTCCCTTCGCTAC	20070527	GCAGGTGAATGCAACGTCAAGCGATGGGCGTTGCGCTCCATATTGTCTTACTTCCTTTTTTGAATTACTGCATAGCACAATTGATTCGTACGACGCCGACTTTGATGAGTCGGCTTTTTTTT	Empiric
FnrS	FnrSA2	narK	ND	1211--1228	43--59	-9.27649	CDS-M	0.257	0.7354	0.19661426526	0.659	0.26276706661	0.746	0.243931989862	0.734	0.243128	0.69	7	GCAGAAGGGGGTTCTGACGAA	P10903	GCAGGTGAATGCAACGTCAAGCGATGGGCGTTGCGCTCCATATTGTCTTACTTCCTTTTTTGAATTACTGCATAGCACAATTGATTCGTACGACGCCGACTTTGATGAGTCGGCTTTTTTTT	Bioinformatic
GadY		gadX	Yes	893--925	73--105	-46.4991	3'UTR	0.2053	0.5628	0.209569653653	0.666	0.20119381903	0.549	0.210427745873	0.355	N_D	N_D	N_D	N_D	15466020	ACTGAGAGCACAAAGTTTCCCGTGCCAACAGGGAGTGTTATAACGGTTTATTAGTCTGGAGACGGCAGACTATCCTCTTCCCGGTCCCCTATGCCGGGTTTTTTT	Empiric
GcvB	GcvBC	dksA	ND	520--540	153--171	-9.47404	3'UTR	0.3152	0.7601	0.286599803655	0.734	0.316830139139	0.761	0.389544173404	0.925	N_D	N_D	N_D	N_D	P0ABS1	ACTTCCTGAGCCGGAACGAAAAGTTTTATCGGAATGCGTGTTCTGGTGAACTTTTGGCTTACGGTTGTGATGTTGTGTTGTTGTGTTTGCAATTGGTCTGCGATTCAGACCATGGTAGCAAAGCTACCTTTTTTCACTTCCTGTACATTTACCCTGTCTGTCCATAGTGATTAATGTAGCACCGCCTAATTGCGGTGCTTTTTTT	Bioinformatic
GcvB	GcvBA	argT	Yes	4--19	71--87	-15.3776	5'UTR	0.258	0.694	0.221885778744	0.615	0.264299118508	0.715	0.256705837384	0.714	N_D	N_D	N_D	N_D	17974919	ACTTCCTGAGCCGGAACGAAAAGTTTTATCGGAATGCGTGTTCTGGTGAACTTTTGGCTTACGGTTGTGATGTTGTGTTGTTGTGTTTGCAATTGGTCTGCGATTCAGACCATGGTAGCAAAGCTACCTTTTTTCACTTCCTGTACATTTACCCTGTCTGTCCATAGTGATTAATGTAGCACCGCCTAATTGCGGTGCTTTTTTT	Empiric
GcvB	GcvBC	brnQ	Yes	28--42	154--169	-8.23677	5'UTR	0.2518	0.755	0.237635896524	0.677	0.252473760856	0.764	0.229855592578	0.826	N_D	N_D	N_D	N_D	21876160	ACTTCCTGAGCCGGAACGAAAAGTTTTATCGGAATGCGTGTTCTGGTGAACTTTTGGCTTACGGTTGTGATGTTGTGTTGTTGTGTTTGCAATTGGTCTGCGATTCAGACCATGGTAGCAAAGCTACCTTTTTTCACTTCCTGTACATTTACCCTGTCTGTCCATAGTGATTAATGTAGCACCGCCTAATTGCGGTGCTTTTTTT	Empiric
GcvB	GcvBC	cycA	Yes	25--57	124--161	-17.8333	5'UTR - CDS	0.2525	0.7092	0.234513997039	0.653	0.252720618745	0.723	0.26848239022	0.508	0.342783	0.746	3	ATGGTAGAT	19118351	ACTTCCTGAGCCGGAACGAAAAGTTTTATCGGAATGCGTGTTCTGGTGAACTTTTGGCTTACGGTTGTGATGTTGTGTTGTTGTGTTTGCAATTGGTCTGCGATTCAGACCATGGTAGCAAAGCTACCTTTTTTCACTTCCTGTACATTTACCCTGTCTGTCCATAGTGATTAATGTAGCACCGCCTAATTGCGGTGCTTTTTTT	Empiric
GcvB	GcvBA	dppA	Yes	8--40	62--91	-18.5419	5'UTR	0.2959	0.7891	0.249411466123	0.680	0.299539889867	0.801	0.242349668717	0.822	N_D	N_D	N_D	N_D	18312576	ACTTCCTGAGCCGGAACGAAAAGTTTTATCGGAATGCGTGTTCTGGTGAACTTTTGGCTTACGGTTGTGATGTTGTGTTGTTGTGTTTGCAATTGGTCTGCGATTCAGACCATGGTAGCAAAGCTACCTTTTTTCACTTCCTGTACATTTACCCTGTCTGTCCATAGTGATTAATGTAGCACCGCCTAATTGCGGTGCTTTTTTT	Empiric
GcvB	GcvBC	gdhA	Yes	49--62	155--167	-10.589	5'UTR - CDS	0.2716	0.7522	0.23094832425	0.647	0.274752081105	0.763	0.301582513324	0.983	0.206554	0.741	4	ATGGATCAGACA	21876160	ACTTCCTGAGCCGGAACGAAAAGTTTTATCGGAATGCGTGTTCTGGTGAACTTTTGGCTTACGGTTGTGATGTTGTGTTGTTGTGTTTGCAATTGGTCTGCGATTCAGACCATGGTAGCAAAGCTACCTTTTTTCACTTCCTGTACATTTACCCTGTCTGTCCATAGTGATTAATGTAGCACCGCCTAATTGCGGTGCTTTTTTT	Empiric
GcvB	GcvBA	gltI	Yes	216--229	71--85	-8.76308	CDS-M	0.3022	0.7596	0.262395307035	0.676	0.302692075277	0.778	0.399914189923	0.785	0.239604	0.72	5	TACGACAATCAGCAA	10972807	ACTTCCTGAGCCGGAACGAAAAGTTTTATCGGAATGCGTGTTCTGGTGAACTTTTGGCTTACGGTTGTGATGTTGTGTTGTTGTGTTTGCAATTGGTCTGCGATTCAGACCATGGTAGCAAAGCTACCTTTTTTCACTTCCTGTACATTTACCCTGTCTGTCCATAGTGATTAATGTAGCACCGCCTAATTGCGGTGCTTTTTTT	Empiric
GcvB	GcvBA	iciA	Yes	38--79	66--90	-15.2634	5'UTR - CDS	0.2511	0.683	0.265145408927	0.643	0.243873948946	0.690	0.237958366678	0.770	0.24863	0.564	10	ATGAAACGCCCGGACTACAGAACATTACAG	21876160	ACTTCCTGAGCCGGAACGAAAAGTTTTATCGGAATGCGTGTTCTGGTGAACTTTTGGCTTACGGTTGTGATGTTGTGTTGTTGTGTTTGCAATTGGTCTGCGATTCAGACCATGGTAGCAAAGCTACCTTTTTTCACTTCCTGTACATTTACCCTGTCTGTCCATAGTGATTAATGTAGCACCGCCTAATTGCGGTGCTTTTTTT	Empiric
GcvB	GcvBA	ilvC	Yes	3--41	65--90	-24.5047	5'UTR	0.3199	0.8186	0.311656361982	0.829	0.320132852915	0.817	0.277421770404	0.873	N_D	N_D	N_D	N_D	21876160	ACTTCCTGAGCCGGAACGAAAAGTTTTATCGGAATGCGTGTTCTGGTGAACTTTTGGCTTACGGTTGTGATGTTGTGTTGTTGTGTTTGCAATTGGTCTGCGATTCAGACCATGGTAGCAAAGCTACCTTTTTTCACTTCCTGTACATTTACCCTGTCTGTCCATAGTGATTAATGTAGCACCGCCTAATTGCGGTGCTTTTTTT	Empiric
GcvB	GcvBA	ilvE	Yes	584--597	64--81	-10.6776	CDS-M	0.2768	0.7949	0.247565105381	0.759	0.28376928937	0.806	0.192239710384	0.731	0.194084	0.902	6	CACGGTTATCAGGAAGGT	21876160	ACTTCCTGAGCCGGAACGAAAAGTTTTATCGGAATGCGTGTTCTGGTGAACTTTTGGCTTACGGTTGTGATGTTGTGTTGTTGTGTTTGCAATTGGTCTGCGATTCAGACCATGGTAGCAAAGCTACCTTTTTTCACTTCCTGTACATTTACCCTGTCTGTCCATAGTGATTAATGTAGCACCGCCTAATTGCGGTGCTTTTTTT	Empiric
GcvB	GcvBA	livJ	Yes	1121--1139	71--90	-12.3258	CDS-M	0.2949	0.7881	0.288658314894	0.741	0.293880916112	0.796	0.28443659061	0.822	0.196442	0.861	7	TGGCACGCCAACGGCACGGCG	17974919	ACTTCCTGAGCCGGAACGAAAAGTTTTATCGGAATGCGTGTTCTGGTGAACTTTTGGCTTACGGTTGTGATGTTGTGTTGTTGTGTTTGCAATTGGTCTGCGATTCAGACCATGGTAGCAAAGCTACCTTTTTTCACTTCCTGTACATTTACCCTGTCTGTCCATAGTGATTAATGTAGCACCGCCTAATTGCGGTGCTTTTTTT	Empiric
GcvB	GcvBA	livK	Yes	11--34	65--88	-22.6731	5'UTR	0.2826	0.7651	0.294154614362	0.797	0.278873502814	0.766	0.271665346251	0.567	N_D	N_D	N_D	N_D	17974919	ACTTCCTGAGCCGGAACGAAAAGTTTTATCGGAATGCGTGTTCTGGTGAACTTTTGGCTTACGGTTGTGATGTTGTGTTGTTGTGTTTGCAATTGGTCTGCGATTCAGACCATGGTAGCAAAGCTACCTTTTTTCACTTCCTGTACATTTACCCTGTCTGTCCATAGTGATTAATGTAGCACCGCCTAATTGCGGTGCTTTTTTT	Empiric
GcvB	GcvBC	lrp	Yes	9--42	130--163	-19.3873	5'UTR	0.2561	0.6497	0.238753476337	0.603	0.25906021262	0.667	0.24392722234	0.749	N_D	N_D	N_D	N_D	21876160	ACTTCCTGAGCCGGAACGAAAAGTTTTATCGGAATGCGTGTTCTGGTGAACTTTTGGCTTACGGTTGTGATGTTGTGTTGTTGTGTTTGCAATTGGTCTGCGATTCAGACCATGGTAGCAAAGCTACCTTTTTTCACTTCCTGTACATTTACCCTGTCTGTCCATAGTGATTAATGTAGCACCGCCTAATTGCGGTGCTTTTTTT	Empiric
GcvB	GcvBA	ndK	Yes	15--34	71--90	-15.147	5'UTR	0.2796	0.8287	0.297177997128	0.828	0.258499705867	0.813	0.312877759303	0.995	N_D	N_D	N_D	N_D	21876160	ACTTCCTGAGCCGGAACGAAAAGTTTTATCGGAATGCGTGTTCTGGTGAACTTTTGGCTTACGGTTGTGATGTTGTGTTGTTGTGTTTGCAATTGGTCTGCGATTCAGACCATGGTAGCAAAGCTACCTTTTTTCACTTCCTGTACATTTACCCTGTCTGTCCATAGTGATTAATGTAGCACCGCCTAATTGCGGTGCTTTTTTT	Empiric
GcvB	GcvBA	oppA	Yes	48--64	67--84	-14.9776	5'UTR - CDS	0.2601	0.7368	0.27714068244	0.619	0.256854335678	0.751	0.271745744447	0.714	0.329019	0.961	5	ATGACCAACATCACC	17974919	ACTTCCTGAGCCGGAACGAAAAGTTTTATCGGAATGCGTGTTCTGGTGAACTTTTGGCTTACGGTTGTGATGTTGTGTTGTTGTGTTTGCAATTGGTCTGCGATTCAGACCATGGTAGCAAAGCTACCTTTTTTCACTTCCTGTACATTTACCCTGTCTGTCCATAGTGATTAATGTAGCACCGCCTAATTGCGGTGCTTTTTTT	Empiric
GcvB	GcvBC	serA	Yes	36--75	128--162	-17.9353	5'UTR - CDS	0.2815	0.7655	0.315223923947	0.722	0.274051391261	0.769	0.327754330377	0.925	0.399903	0.607	9	ATGGCAAAGGTATCGCTGGAGAAAGAC	21876160	ACTTCCTGAGCCGGAACGAAAAGTTTTATCGGAATGCGTGTTCTGGTGAACTTTTGGCTTACGGTTGTGATGTTGTGTTGTTGTGTTTGCAATTGGTCTGCGATTCAGACCATGGTAGCAAAGCTACCTTTTTTCACTTCCTGTACATTTACCCTGTCTGTCCATAGTGATTAATGTAGCACCGCCTAATTGCGGTGCTTTTTTT	Empiric
GcvB	GcvBA	sstT	Yes	24--97	5--84	-15.5301	5'UTR - CDS	0.27	0.7531	0.235427340232	0.617	0.271630840007	0.772	0.338300010822	0.880	0.214488	0.568	16	ATGACTACGCAACGTTCACCGGGGCTATTCCGGCGTCTGGCTCATGGC	18952787	ACTTCCTGAGCCGGAACGAAAAGTTTTATCGGAATGCGTGTTCTGGTGAACTTTTGGCTTACGGTTGTGATGTTGTGTTGTTGTGTTTGCAATTGGTCTGCGATTCAGACCATGGTAGCAAAGCTACCTTTTTTCACTTCCTGTACATTTACCCTGTCTGTCCATAGTGATTAATGTAGCACCGCCTAATTGCGGTGCTTTTTTT	Empiric
GcvB	GcvBA	thrL	Yes	52--80	63--91	-13.2307	CDS-5'	0.2717	0.924	0.271729841645	0.891					0.24547	1	10	ATGAAACGCATTAGCACCACCATTACCACC	21876160	ACTTCCTGAGCCGGAACGAAAAGTTTTATCGGAATGCGTGTTCTGGTGAACTTTTGGCTTACGGTTGTGATGTTGTGTTGTTGTGTTTGCAATTGGTCTGCGATTCAGACCATGGTAGCAAAGCTACCTTTTTTCACTTCCTGTACATTTACCCTGTCTGTCCATAGTGATTAATGTAGCACCGCCTAATTGCGGTGCTTTTTTT	Empiric
GcvB	GcvBA	yaeC	Yes	751--767	72--90	-8.21678	CDS-M	0.3022	0.7824	0.29054646556	0.809	0.304442060656	0.777	0.242135198863	0.783	0.366465	0.909	6	CGTGAAGATAACAAAGAC	21876160	ACTTCCTGAGCCGGAACGAAAAGTTTTATCGGAATGCGTGTTCTGGTGAACTTTTGGCTTACGGTTGTGATGTTGTGTTGTTGTGTTTGCAATTGGTCTGCGATTCAGACCATGGTAGCAAAGCTACCTTTTTTCACTTCCTGTACATTTACCCTGTCTGTCCATAGTGATTAATGTAGCACCGCCTAATTGCGGTGCTTTTTTT	Empiric
GcvB	GcvBA	ybdH	Yes	2491--2507	73--91	-12.9369	CDS-M	0.2423	0.6807	0.239315787597	0.629	0.236895495521	0.685	0.27381415981	0.596	0.255069	0.79	7	ATGCAGGCCAACATTACAGGT	21876160	ACTTCCTGAGCCGGAACGAAAAGTTTTATCGGAATGCGTGTTCTGGTGAACTTTTGGCTTACGGTTGTGATGTTGTGTTGTTGTGTTTGCAATTGGTCTGCGATTCAGACCATGGTAGCAAAGCTACCTTTTTTCACTTCCTGTACATTTACCCTGTCTGTCCATAGTGATTAATGTAGCACCGCCTAATTGCGGTGCTTTTTTT	Empiric
GcvB	GcvBC	hns	ND	98--146	129--161	-11.895	CDS-5'	0.2075	0.7372	0.280589154082	0.726	0.303836772139	0.767	0.280937691592	0.605	0.248267	0.689	17	CGCAGGCAAGAGAATGTACACTTGAAACGCTGGAAGAAATGCTGGAAAAAT	P0ACF8	ACTTCCTGAGCCGGAACGAAAAGTTTTATCGGAATGCGTGTTCTGGTGAACTTTTGGCTTACGGTTGTGATGTTGTGTTGTTGTGTTTGCAATTGGTCTGCGATTCAGACCATGGTAGCAAAGCTACCTTTTTTCACTTCCTGTACATTTACCCTGTCTGTCCATAGTGATTAATGTAGCACCGCCTAATTGCGGTGCTTTTTTT	Bioinformatic
GcvB	GcvBA	ompA	ND	553--593	75--90	-12.1281	CDS-M	0.2916	0.7658	0.268844738072	0.758	0.29368664249	0.770	0.275276551544	0.704	0.255959	0.968	6	CAGTGGACCAACAACATC	P0A910	ACTTCCTGAGCCGGAACGAAAAGTTTTATCGGAATGCGTGTTCTGGTGAACTTTTGGCTTACGGTTGTGATGTTGTGTTGTTGTGTTTGCAATTGGTCTGCGATTCAGACCATGGTAGCAAAGCTACCTTTTTTCACTTCCTGTACATTTACCCTGTCTGTCCATAGTGATTAATGTAGCACCGCCTAATTGCGGTGCTTTTTTT	Bioinformatic
GcvB	GcvBA	ompC	ND	787--809	69--91	-14.2901	CDS-M	0.3171	0.776	0.34745911761	0.716	0.310394241776	0.789	0.310985350817	0.757	0.353941	0.799	8	CTGAAATACGACGCTAACAACATC	P06996	ACTTCCTGAGCCGGAACGAAAAGTTTTATCGGAATGCGTGTTCTGGTGAACTTTTGGCTTACGGTTGTGATGTTGTGTTGTTGTGTTTGCAATTGGTCTGCGATTCAGACCATGGTAGCAAAGCTACCTTTTTTCACTTCCTGTACATTTACCCTGTCTGTCCATAGTGATTAATGTAGCACCGCCTAATTGCGGTGCTTTTTTT	Bioinformatic
GcvB	GcvBA	ompF	ND	774--791	69--85	-10.8338	CDS-M	0.2921	0.7751	0.298944301599	0.737	0.290699245855	0.782	0.232883483423	0.783	0.301188	0.845	6	TACGACGCGAACAACATC	P02931	ACTTCCTGAGCCGGAACGAAAAGTTTTATCGGAATGCGTGTTCTGGTGAACTTTTGGCTTACGGTTGTGATGTTGTGTTGTTGTGTTTGCAATTGGTCTGCGATTCAGACCATGGTAGCAAAGCTACCTTTTTTCACTTCCTGTACATTTACCCTGTCTGTCCATAGTGATTAATGTAGCACCGCCTAATTGCGGTGCTTTTTTT	Bioinformatic
GcvB	GcvBA	ptsG	ND	718--736	72--90	-15.446	CDS-M	0.2775	0.7766	0.288910300208	0.719	0.273461816636	0.784	0.333934398706	0.786	0.306186	0.811	7	GGTGAATACACCAACGCAGCA	P69786	ACTTCCTGAGCCGGAACGAAAAGTTTTATCGGAATGCGTGTTCTGGTGAACTTTTGGCTTACGGTTGTGATGTTGTGTTGTTGTGTTTGCAATTGGTCTGCGATTCAGACCATGGTAGCAAAGCTACCTTTTTTCACTTCCTGTACATTTACCCTGTCTGTCCATAGTGATTAATGTAGCACCGCCTAATTGCGGTGCTTTTTTT	Bioinformatic
GcvB	GcvBA	sodB	ND	240--256	72--90	-12.5357	CDS-M	0.2536	0.7755	0.237976139319	0.717	0.251858025227	0.810	0.293449506052	0.654	0.283492	0.662	6	GTATTCAACAACGCAGCT	P0AGD3	ACTTCCTGAGCCGGAACGAAAAGTTTTATCGGAATGCGTGTTCTGGTGAACTTTTGGCTTACGGTTGTGATGTTGTGTTGTTGTGTTTGCAATTGGTCTGCGATTCAGACCATGGTAGCAAAGCTACCTTTTTTCACTTCCTGTACATTTACCCTGTCTGTCCATAGTGATTAATGTAGCACCGCCTAATTGCGGTGCTTTTTTT	Bioinformatic
GlmY		glmS	Yes	28--39	14--25	-5.37806	5'UTR	0.2781	0.7829	0.253289621317	0.731	0.278854451891	0.789	0.297397296933	0.734	N_D	N_D	N_D	N_D	18351803	AGTGGCTCATTCACCGACTTATGTCAGCCCCTTCGGGACGTGCTACATAAAATACGAATGACGCACAACAAGGTGCCTGCCGTCCAACTTCTGATATCAGCGTAGCTATATCAACCATCGGGCGAAACGTCGAGTTAGGCACCGCCTTATTCCATAACAAAGCCGGGTAATTCCCGGCTTTGTT	Empiric
GlmZ		glmS	Yes	11--29	150--169	-6.89032	5'UTR	0.2781	0.7829	0.253289621317	0.731	0.278854451891	0.789	0.297397296933	0.734	N_D	N_D	N_D	N_D	18351803	GTAGATGCTCATTCCATCTCTTATGTTCGCCTTAGTGCCTCATAAACTCCGGAATGACGCAGAGCCGTTTACGGTGCTTATCGTCCACTGACAGATGTCGCTTATGCCTCATCAGACACCATGGACACAACGTTGAGTGAAGCACCCACTTGTTGTCATACAGACCTGTTTT	Empiric
InvR		ompC	ND	827--840	22--35	-8.35328	CDS-M	0.3171	0.778	0.34745911761	0.716	0.310394241776	0.789	0.310985350817	0.757	0.27758	0.909	6	TACACCCAGACCTACAAC	P06996	TGCGGAATGCAGAAAGTTTTATGTAGGTTAAGGTGTGAAACGTCCGCACCAATAAAGCCCGGCGAGGTGATGCCAACCTGGGCGTTCATGTTC	Bioinformatic
IpeX		proV	ND	100--106	110--116	-2.80779	CDS-5'	0.2575	0.442	0.219497218755	0.442					0.0766485	0.216	3	CGGAGGTTC	1508037	TAATCTGATTACGAAAAAGATATGTTGCGGGAGGCGTTGCCTCCCCAACATATAAGTGGCTCCCTCAAGCCACTTCCTTTAGAAGCACAACCTTGCTTCTAACTATATAAACCTTCTGTTATATATTACCCTTTATTTTTGGGGGCGTCTCAACGCCCCATTTTTAA	Bioinformatic
IpeX		rzoQ	ND	239--257	113--130	-5.11316	CDS-M	0.2694	0.606	0.257841625804	0.627	0.247307036631	0.588	0.255017492319	0.548	0.210742	0.431	7	TCGGAGATATTGCAGCAGAAG	9158738	TAATCTGATTACGAAAAAGATATGTTGCGGGAGGCGTTGCCTCCCCAACATATAAGTGGCTCCCTCAAGCCACTTCCTTTAGAAGCACAACCTTGCTTCTAACTATATAAACCTTCTGTTATATATTACCCTTTATTTTTGGGGGCGTCTCAACGCCCCATTTTTAA	Bioinformatic
IS128		kup	ND	1717--1739	54--78	-11.2165	CDS-M	0.2453	0.691	0.201508087474	0.699	0.247060567182	0.689	0.338266614965	0.813	0.140531	0.547	8	GGTCTGGAAGGATTAAGTTGCCGG	4578	TTTAGCGTATTATCGACACCGGCCCTTTCCGCCGTGTTCGGTAATAAAATAACCTGGCTTATTAGTCCGAATTCAGACAAATATAAATAAATCCTGCTCAAAATTAAAAATTCTAACCGGTAAAAGATATTACTTAAACATGTAAATTCACTTTCCTTTAAAAAACAAAAAACCGCCAAAATCAGGCGGTTTTTTGTTGCTGGTCCGGT	Bioinformatic
IS128		trmL	ND	167--177	57--68	-4.10141	CDS-5'	0.2476	0.713	0.259613856812	0.712	0.240121718699	0.756	0.196217876316	0.403	0.169538	0.709	5	TGGGACGATAAGCGC	2108679	TTTAGCGTATTATCGACACCGGCCCTTTCCGCCGTGTTCGGTAATAAAATAACCTGGCTTATTAGTCCGAATTCAGACAAATATAAATAAATCCTGCTCAAAATTAAAAATTCTAACCGGTAAAAGATATTACTTAAACATGTAAATTCACTTTCCTTTAAAAAACAAAAAACCGCCAAAATCAGGCGGTTTTTTGTTGCTGGTCCGGT	Bioinformatic
IsrA		csgD	Yes	105--114	7--16	-7.14122	CDS-5'	0.2345	0.633	0.195354340769	0.606	0.243205273289	0.656	0.245470076293	0.476	0.103277	0.545	4	TCTTCTTTGCAG	22289118	TGAAATCTGTCACTGAAGAAAATTGGCAACTAAAGGTTAAAACCGTTATAACACAGTCACCGGCGCAGAGGAGACAATGCCGGATTTAAGACGCGGATGCACTGCTGTGTGTACTGTAGAGTCTGGCGGATGTCGACAGACTCTATTTTTTTATGCAG	Empiric
IsrA		flhD	Yes	437--446	68--76	-5.48712	3'UTR	0.2487	0.6494	0.251529414113	0.620	0.221395758109	0.683	0.354064064089	0.596	N_D	N_D	N_D	N_D	22289118	TGAAATCTGTCACTGAAGAAAATTGGCAACTAAAGGTTAAAACCGTTATAACACAGTCACCGGCGCAGAGGAGACAATGCCGGATTTAAGACGCGGATGCACTGCTGTGTGTACTGTAGAGTCTGGCGGATGTCGACAGACTCTATTTTTTTATGCAG	Empiric
isrB		rffC	ND	360--367	8--15	-7.23623	CDS-M	0.2308	0.684	0.217096735161	0.692	0.231501589279	0.690	0.220124660138	0.570	0.0766485	0.786	3	TTTGCGCAA	1379743	GACAATAACACCTGTATAACAAATGGTCGGAGTGCCGCGATGAAACTGCGCAAAATCCTGAAAAGTATGTTCAATAACTATTGCAAGACGTTCAAAGACGTACCGCCAGGCAATATGTTCCGATAACAAAAAACCTGCTCCGGCAGGTTTTTTTGTGTCC	Bioinformatic
isrB		ycjO	ND	52--93	9--34	-10.7851	CDS-5'	0.2609	0.742	0.236834212446	0.650	0.260163920054	0.759	0.353394394821	0.728	0.225861	0.617	15	ATGAACAGGCTTTTTTCAGGTCGTTCCGATATGCCCTTTGCGCTG	9278503	GACAATAACACCTGTATAACAAATGGTCGGAGTGCCGCGATGAAACTGCGCAAAATCCTGAAAAGTATGTTCAATAACTATTGCAAGACGTTCAAAGACGTACCGCCAGGCAATATGTTCCGATAACAAAAAACCTGCTCCGGCAGGTTTTTTTGTGTCC	Bioinformatic
IsrC		tmcA	ND	344--376	90--127	-12.9954	CDS-M	0.2223	0.638	0.21256981601	0.628	0.222709644991	0.644	0.182490496032	0.542	0.138978	0.504	12	GCGGGAAGCTGGCTGGTTTTGTTACTCCCTGTATGG	355249	ACGATCAATATCTATTTTATCGATCGTTTATATCGATCGATAAGCTAATAATAACCTTTGTCAGTAACATGCACAGATACGTACAGAAAGACATTCAGGGAACAACAGAACCACAATTCAGAAACTCCCACAGCCGGACCTCCGGCACTGTAACCCTTTACCTGCCGGTATCCACGTTTGTGGGTACCGGCTTTTTTATTCACC	Bioinformatic
isrC		yqaE	ND	108--122	145--160	-13.5019	CDS-5'	0.2341	0.709	0.228079638288	0.688			0.216794833887	1000	0.216651	0.747	5	GGTAAAGGGTTCGGT	9278503	ACGATCAATATCTATTTTATCGATCGTTTATATCGATCGATAAGCTAATAATAACCTTTGTCAGTAACATGCACAGATACGTACAGAAAGACATTCAGGGAACAACAGAACCACAATTCAGAAACTCCCACAGCCGGACCTCCGGCACTGTAACCCTTTACCTGCCGGTATCCACGTTTGTGGGTACCGGCTTTTTTATTCACC	Bioinformatic
IstR		tisB	No	44--51	32--39	-5.64875	5'UTR - CDS	0.2833	0.684	0.283344054676	0.681					1	1	1	ATG	15620655		Empiric
istR-1, istR-2		hrpB	ND	1755--1795	13--47	-14.2069	CDS-M	0.2527	0.6847	0.197640623928	0.617	0.255799766969	0.692	0.261517364342	0.550	0.221763	0.727	14	CAGTCTGACACTGTGGAGTGGGATGACGCGCAAGGTACGCTG	7899078	GTTGACATAATACAGTGTGCTTTGCGGTTACCAGCCGCAGGCGACTGACGAAACCTCGCTCCGGCGGGGTTTTTT	Bioinformatic
istR-1, istR-2		wzc	ND	112--145	13--45	-11.3944	CDS-5'	0.2839	0.792	0.257868357136	0.789	0.28441054914	0.789	0.317662634858	0.813	0.239949	0.899	12	GGTCGCCTGGTCGGCACCGTCATTGAAGCGCGCTGG	8052136	GTTGACATAATACAGTGTGCTTTGCGGTTACCAGCCGCAGGCGACTGACGAAACCTCGCTCCGGCGGGGTTTTTT	Bioinformatic
MgrR		insA	ND	1--40	36--68	-7.00128	5'UTR	0.2341	0.6797	0.200638204291	0.668	0.263449433121	0.721	0.207752795254	0.641	N_D	N_D	N_D	N_D	9278503	GATTCGTTATCAGTGCAGGAAAATGCCTGTTAGCGTAAAAGCAAAACACAAATCTATCCATGCAAGCATTCACCGCCGGTTTACTGGCGGTTTTTTTT	Bioinformatic
MgrR		ynjD	ND	178--198	47--68	-13.6073	CDS-5'	0.2217	0.625	0.238588728968	0.665	0.20802509031	0.608	0.32336532057	0.731	0.21221	0.841	8	CTGTTTTCATGGATGATTGGTGCA	9278503	GATTCGTTATCAGTGCAGGAAAATGCCTGTTAGCGTAAAAGCAAAACACAAATCTATCCATGCAAGCATTCACCGCCGGTTTACTGGCGGTTTTTTTT	Bioinformatic
MicA	MicAA	dppA	ND	1700--1706	8--14	-9.46497	3'UTR	0.2959	0.7891	0.249411466123	0.680	0.299539889867	0.801	0.242349668717	0.822	N_D	N_D	N_D	N_D	P23847	GAAAGACGCGCATTTGTTATCATCATCCCTGAATTCAGAGATGAAATTTTGGCCACTCACGAGTGGCCTTTT	Bioinformatic
MicA	MicAA	galK	ND	843--849	5--11	-9.03179	CDS-M	0.2769	0.7522	0.240503903396	0.761	0.279300467127	0.758	0.21030325076	0.529	0.099295	0.985	3	GTGCGTCAT	P0A6T3	GAAAGACGCGCATTTGTTATCATCATCCCTGAATTCAGAGATGAAATTTTGGCCACTCACGAGTGGCCTTTT	Bioinformatic
MicA	MicAA	lamB	Yes	39--68	8--32	-12.8969	5'UTR - CDS	0.279	0.7707	0.251156948344	0.740	0.280540331247	0.772	0.295473935617	0.910	0.239817	0.582	6	ATGATTACTCTGCGC	22180532	GAAAGACGCGCATTTGTTATCATCATCCCTGAATTCAGAGATGAAATTTTGGCCACTCACGAGTGGCCTTTT	Empiric
MicA	MicAA	ompA	Yes	33--45	8--21	-14.4815	5'UTR	0.2916	0.7658	0.268844738072	0.758	0.29368664249	0.770	0.275276551544	0.704	N_D	N_D	N_D	N_D	22180532	GAAAGACGCGCATTTGTTATCATCATCCCTGAATTCAGAGATGAAATTTTGGCCACTCACGAGTGGCCTTTT	Empiric
MicA	MicAA	ompX	Yes	53--73	1--22	-8.92684	CDS-5'	0.2861	0.7713	0.291936462542	0.704	0.283518642977	0.798	0.217198377285	0.856	0.212667	0.679	8	ATGAAAAAAATTGCATGTCTTTCA	22180532	GAAAGACGCGCATTTGTTATCATCATCCCTGAATTCAGAGATGAAATTTTGGCCACTCACGAGTGGCCTTTT	Empiric
MicA	MicAA	phoP	Yes	36--58	6--31	-13.6319	5'UTR - CDS	0.2547	0.7241	0.229784741301	0.742	0.254318586973	0.714	0.338466861705	0.782	0.395285	1	3	ATGCGCGTA	20345657	GAAAGACGCGCATTTGTTATCATCATCCCTGAATTCAGAGATGAAATTTTGGCCACTCACGAGTGGCCTTTT	Empiric
MicA	MicAA	tsx	Yes	585--600	7--21	-6.58273	CDS-M	0.2778	0.7863	0.231199592665	0.689	0.281769662748	0.811	0.39639170253	0.685	0.236022	0.78	6	GAAAACGAGTGGGACGGT	22180532	GAAAGACGCGCATTTGTTATCATCATCCCTGAATTCAGAGATGAAATTTTGGCCACTCACGAGTGGCCTTTT	Empiric
MicA	MicAA	hns	ND	159--174	7--21	-7.48342	CDS-5'	0.2075	0.7372	0.280589154082	0.726	0.303836772139	0.767	0.280937691592	0.605	0.176822	0.935	6	TTGTTAACGAACGTCGCG	P0A910	GAAAGACGCGCATTTGTTATCATCATCCCTGAATTCAGAGATGAAATTTTGGCCACTCACGAGTGGCCTTTT	Bioinformatic
MicA	MicAA	ompC	ND	1116--1129	8--21	-7.77275	CDS-M	0.3171	0.7776	0.34745911761	0.716	0.310394241776	0.789	0.310985350817	0.757	0.22908	0.689	5	GATAACATCGTAGCT	P06996	GAAAGACGCGCATTTGTTATCATCATCCCTGAATTCAGAGATGAAATTTTGGCCACTCACGAGTGGCCTTTT	Bioinformatic
MicA	MicAA	ompF	ND	348--367	1--21	-13.5576	CDS-M	0.2921	0.7751	0.298944301599	0.737	0.290699245855	0.782	0.232883483423	0.783	0.381801	0.842	7	GGTAACAAAACGCGTCTGGCA	P02931	GAAAGACGCGCATTTGTTATCATCATCCCTGAATTCAGAGATGAAATTTTGGCCACTCACGAGTGGCCTTTT	Bioinformatic
MicA	MicAA	ompT	Yes	182--201	1--18	-8.20857	CDS-5' - CDS-M	0.2293	0.6276	0.189411283157	0.564	0.238113805136	0.649	0.159706084432	0.491	0.221085	0.534	8	AAAACAAAAGAGCGTGTTTATCTA	P09169	GAAAGACGCGCATTTGTTATCATCATCCCTGAATTCAGAGATGAAATTTTGGCCACTCACGAGTGGCCTTTT	Bioinformatic
MicA	MicAA	ptsG	ND	1320--1331	5--16	-7.87563	CDS-M	0.2775	0.7766	0.288910300208	0.719	0.273461816636	0.784	0.333934398706	0.786	0.260087	0.863	4	CGTCTGCGCGTC	P69786	GAAAGACGCGCATTTGTTATCATCATCCCTGAATTCAGAGATGAAATTTTGGCCACTCACGAGTGGCCTTTT	Bioinformatic
MicA	MicAA	sodB	ND	638--652	8--21	-16.1407	3'UTR	0.2536	0.7755	0.237976139319	0.717	0.251858025227	0.810	0.293449506052	0.654	N_D	N_D	N_D	N_D	P0AGD3	GAAAGACGCGCATTTGTTATCATCATCCCTGAATTCAGAGATGAAATTTTGGCCACTCACGAGTGGCCTTTT	Bioinformatic
MicA	MicAA	yneM	Yes	130--138	9--17	-4.16024	CDS-5'	0.2553	0.7505	0.255364328584	0.758					0.130121	0.931	4	CACAAATGGGAT	A5A616	GAAAGACGCGCATTTGTTATCATCATCCCTGAATTCAGAGATGAAATTTTGGCCACTCACGAGTGGCCTTTT	Bioinformatic
MicC	MicC-A	dppA	ND	357--366	10--19	-9.74857	CDS-M	0.2959	0.7891	0.249411466123	0.680	0.299539889867	0.801	0.242349668717	0.822	0.327593	0.833	4	GACAATAAAGAA	P23847	GTTATATGCCTTTATTGTCACAGATTTTATTTTCTGTTGGGCCATTGCATTGCCACTGATTTTCCAACATATAAAAAGACAAGCCCGAACAGTCGTCCGGGCTTTTTTT	Bioinformatic
MicC	MicC-C	galK	ND	394--412	47--66	-12.7409	CDS-M	0.2769	0.7522	0.240503903396	0.761	0.279300467127	0.758	0.21030325076	0.529	0.288286	0.944	7	ATGGTGATCAGCGGCAATGTG	P0A6T3	GTTATATGCCTTTATTGTCACAGATTTTATTTTCTGTTGGGCCATTGCATTGCCACTGATTTTCCAACATATAAAAAGACAAGCCCGAACAGTCGTCCGGGCTTTTTTT	Bioinformatic
MicC	MicC-C	hns	ND	414--420	42--48	-7.50196	CDS-M	0.2075	0.7372	0.280589154082	0.726	0.303836772139	0.767	0.280937691592	0.605	0.265518	0.845	3	GCAATGGAT	P0ACF8	GTTATATGCCTTTATTGTCACAGATTTTATTTTCTGTTGGGCCATTGCATTGCCACTGATTTTCCAACATATAAAAAGACAAGCCCGAACAGTCGTCCGGGCTTTTTTT	Bioinformatic
MicC	MicC-A	ompC	Yes	5--36	1--21	-17.9365	5'UTR	0.3171	0.7776	0.34745911761	0.716	0.310394241776	0.789	0.310985350817	0.757	N_D	N_D	N_D	N_D	15466019	GTTATATGCCTTTATTGTCACAGATTTTATTTTCTGTTGGGCCATTGCATTGCCACTGATTTTCCAACATATAAAAAGACAAGCCCGAACAGTCGTCCGGGCTTTTTTT	Empiric
MicC	MicC-C	ompA	ND	191--202	34--47	-9.06197	CDS-5' - CDS-M	0.2916	0.7658	0.268844738072	0.758	0.29368664249	0.770	0.275276551544	0.704	0.232806	0.96	5	AACAATGGCCCGACC	P0A910	GTTATATGCCTTTATTGTCACAGATTTTATTTTCTGTTGGGCCATTGCATTGCCACTGATTTTCCAACATATAAAAAGACAAGCCCGAACAGTCGTCCGGGCTTTTTTT	Bioinformatic
MicC	MicC-C	ompF	ND	213--224	41--54	-8.39779	CDS-M	0.2921	0.7751	0.298944301599	0.737	0.290699245855	0.782	0.232883483423	0.783	0.25	0.911	4	GGTGGCAATGGC	P02931	GTTATATGCCTTTATTGTCACAGATTTTATTTTCTGTTGGGCCATTGCATTGCCACTGATTTTCCAACATATAAAAAGACAAGCCCGAACAGTCGTCCGGGCTTTTTTT	Bioinformatic
MicC	MicC-C	ptsG	ND	1495--1523	40--68	-7.19881	3'UTR	0.2775	0.7766	0.288910300208	0.719	0.273461816636	0.784	0.333934398706	0.786	N_D	N_D	N_D	N_D	P69786	GTTATATGCCTTTATTGTCACAGATTTTATTTTCTGTTGGGCCATTGCATTGCCACTGATTTTCCAACATATAAAAAGACAAGCCCGAACAGTCGTCCGGGCTTTTTTT	Bioinformatic
MicC	MicC-C	sodB	ND	640--651	45--55	-6.53263	3'UTR	0.2536	0.7755	0.237976139319	0.717	0.251858025227	0.810	0.293449506052	0.654	N_D	N_D	N_D	N_D	P0AGD3	GTTATATGCCTTTATTGTCACAGATTTTATTTTCTGTTGGGCCATTGCATTGCCACTGATTTTCCAACATATAAAAAGACAAGCCCGAACAGTCGTCCGGGCTTTTTTT	Bioinformatic
MicF	MicFA1	dppA	ND	629--640	1--12	-8.78739	CDS-M	0.2959	0.7891	0.249411466123	0.680	0.299539889867	0.801	0.242349668717	0.822	0.433301	0.946	5	GCGATGATGAAAGCC	P23847	GCTATCATCATTAACTTTATTTATTACCGTCATTCATTTCTGAATGTCTGTTTACCCCTATTTCAACCGGATGCCTCGCATTCGGTTTTTTTT	Bioinformatic
MicF	MicFA1	galK	ND	393--404	1--11	-8.9802	CDS-M	0.2769	0.7522	0.240503903396	0.761	0.279300467127	0.758	0.21030325076	0.529	0.24481	0.952	4	ATGGTGATCAGC	P0A6T3	GCTATCATCATTAACTTTATTTATTACCGTCATTCATTTCTGAATGTCTGTTTACCCCTATTTCAACCGGATGCCTCGCATTCGGTTTTTTTT	Bioinformatic
MicF	MicFA1	hns	ND	198--205	11--18	-4.83062	CDS-5' - CDS-M	0.2075	0.7372	0.280589154082	0.726	0.303836772139	0.767	0.280937691592	0.605	0.176777	0.888	3	GAAGTTGAA	P0ACF8	GCTATCATCATTAACTTTATTTATTACCGTCATTCATTTCTGAATGTCTGTTTACCCCTATTTCAACCGGATGCCTCGCATTCGGTTTTTTTT	Bioinformatic
MicF	MicFA1-MicFA2	ompF	Yes	7--60	1--58	-17.3111	5'UTR - CDS	0.2921	0.7751	0.298944301599	0.737	0.290699245855	0.782	0.232883483423	0.783	0.45428	0.742	4	ATGATGAAGCGC	15466019	GCTATCATCATTAACTTTATTTATTACCGTCATTCATTTCTGAATGTCTGTTTACCCCTATTTCAACCGGATGCCTCGCATTCGGTTTTTTTT	Empiric
MicF	MicFA1	ompA	ND	30--36	3--9	-8.07926	5'UTR	0.2916	0.7658	0.268844738072	0.758	0.29368664249	0.770	0.275276551544	0.704	N_D	N_D	N_D	N_D	P0A910	GCTATCATCATTAACTTTATTTATTACCGTCATTCATTTCTGAATGTCTGTTTACCCCTATTTCAACCGGATGCCTCGCATTCGGTTTTTTTT	Bioinformatic
MicF	MicFA1	ompC	ND	999--1018	1--22	-6.74791	CDS-M	0.3171	0.7776	0.34745911761	0.716	0.310394241776	0.789	0.310985350817	0.757	0.153229	0.788	7	AAATATGTTGATGTTGGTGCT	P06996	GCTATCATCATTAACTTTATTTATTACCGTCATTCATTTCTGAATGTCTGTTTACCCCTATTTCAACCGGATGCCTCGCATTCGGTTTTTTTT	Bioinformatic
MicF	MicFA2	ptsG	ND	791--798	50--57	-7.6981	CDS-M	0.2775	0.7766	0.288910300208	0.719	0.273461816636	0.784	0.333934398706	0.786	0.270742	0.959	4	GCGGGTAAACTG	P69786	GCTATCATCATTAACTTTATTTATTACCGTCATTCATTTCTGAATGTCTGTTTACCCCTATTTCAACCGGATGCCTCGCATTCGGTTTTTTTT	Bioinformatic
nc1		intF	ND	1--120	1--120	-145.852	5'UTR	0.226	0.5904	0.209281379066	0.571	0.224183656383	0.590	0.360775837949	0.728	N_D	N_D	N_D	N_D		CTTGGTGTTTTATAATATAAAGTATGTTGTTTTGATTGATTGCTCAAGTAGTTAAAAATGCATTAACATCGCATTCGTAATGCGAAGGTCGTAGGTTCGACTCCTATTATCGGCACCATTAAAATCAAAGAGTTACCCCATATTTAAATACACCACGTTTCCTCCTGT	Bioinformatic
nc1		livM	ND	1167--1194	105--133	-19.1555	CDS-M	0.2718	0.742	0.295034880271	0.836	0.265551296179	0.728	0.338333321079	0.675	0.399434	0.716	10	ATGCTCGGTGGTTTGATGGTGCTGATGATG		CTTGGTGTTTTATAATATAAAGTATGTTGTTTTGATTGATTGCTCAAGTAGTTAAAAATGCATTAACATCGCATTCGTAATGCGAAGGTCGTAGGTTCGACTCCTATTATCGGCACCATTAAAATCAAAGAGTTACCCCATATTTAAATACACCACGTTTCCTCCTGT	Bioinformatic
nc10		ymfL	ND	304--314	198--208	-9.16619	CDS-M	0.2393	0.689	0.225066055826	0.626	0.243476000616	0.725	0.192353059533	0.583	0.0675411	0.577	4	TTTGTGTCTCTT		TTTCCACCCGGTACAGGAAGCGCAATCAGTTGCGAGCGACGGTAGTGTGTTGTTAAACTGTTCATGCGTTAGTTTCTCCACAACCAGAAGCAATCGACGCCACGACGCCCGGAGCTGCACACTCGCGGGCGTCATTACTTTCTGAAATGCAAAAAATTTTGTAGACAAGTGCTGCATGCTCCTGCAGCTTCGAAATTGAGAGATACAGC	Bioinformatic
nc10		ymfM	ND	122--128	2--8	-7.14699	CDS-5'	0.2335	0.601	0.225066055826	0.626	0.243476000616	0.725	0.192353059533	0.583	0.153093	0.611	3	GGTGGAAAA		TTTCCACCCGGTACAGGAAGCGCAATCAGTTGCGAGCGACGGTAGTGTGTTGTTAAACTGTTCATGCGTTAGTTTCTCCACAACCAGAAGCAATCGACGCCACGACGCCCGGAGCTGCACACTCGCGGGCGTCATTACTTTCTGAAATGCAAAAAATTTTGTAGACAAGTGCTGCATGCTCCTGCAGCTTCGAAATTGAGAGATACAGC	Bioinformatic
nc2		fepB	ND	-113…-86	61--89	-26.12	5'UTR	0.2388	0.6775	0.192008211564	0.548	0.246473939159	0.712	0.231995527083	0.568	N_D	N_D	N_D	N_D		GGAAAAAATCCTCGGCTAATTCGAAAGCGCGCACGGACAGTCCCCTCGCCCCCTCGGGGAGAGGGTTAGGGTGAGGGGAACAGGCCCGCACAAGCAAACTTATCAGCAATCTCAGGCCGGATATTCATTCGGCCTTTTACAAAAA	Bioinformatic
nc2		ybdD	ND	-126…-99	47--74	-22.93	5'UTR	0.2787	0.755	0.267111086199	0.743	0.198710279777	0.691	0.319223946762	0.862	N_D	N_D	N_D	N_D		GGAAAAAATCCTCGGCTAATTCGAAAGCGCGCACGGACAGTCCCCTCGCCCCCTCGGGGAGAGGGTTAGGGTGAGGGGAACAGGCCCGCACAAGCAAACTTATCAGCAATCTCAGGCCGGATATTCATTCGGCCTTTTACAAAAA	Bioinformatic
nc3		cysA	ND	145--157	35--47	-19.54	CDS-5'	0.2671	0.7967	0.260299582877	0.744	0.268493375836	0.817	0.192353059533	0.500	0.14288	0.662	5	GCCGGGCTGGAGCAT		GCCTGCCATAAAAAAGAGAGGATCTGATTTTTATGCTCCAGCCCGGCGGTTTTCTCCTGAACCCGCTGCTCAAGTACGGC	Bioinformatic
nc3		narX	ND	691--719	43--71	-40.05	CDS-M	0.2506	0.688	0.214060951112	0.689	0.254245461091	0.690	0.186356920503	0.606	0.22006	0.63	10	GAGCAGCGGGTTCAGGAGAAAACCGCCGGG		GCCTGCCATAAAAAAGAGAGGATCTGATTTTTATGCTCCAGCCCGGCGGTTTTCTCCTGAACCCGCTGCTCAAGTACGGC	Bioinformatic
nc4		tdcB	ND	697--726	85--114	-38.6	CDS-M	0.2632	0.74	0.24898477366	0.716	0.262926671862	0.747	0.217134117373	0.698	0.207998	0.785	10	GGCATGCCTCGCTCCAACTATTTTAGTGAA		CATACTGTTTCTGATTTCGTCTTCGCTGACCAGCACGATGTCATCGACTAATTCACGAACGATTTCGTAAGTTAAATTACCCGGGCGGGAGACATCACAACCATCCGCCAGGGTGCCGGT	Bioinformatic
nc4		uhpT	ND	698--721	5--29	-22.28	CDS-M	0.2844	0.773	0.30494780131	0.753	0.279423615494	0.777	0.325502285367	0.737	0.266898	0.676	9	ATCAGCGAAGAGGACAAAGAGACAGAA		CATACTGTTTCTGATTTCGTCTTCGCTGACCAGCACGATGTCATCGACTAATTCACGAACGATTTCGTAAGTTAAATTACCCGGGCGGGAGACATCACAACCATCCGCCAGGGTGCCGGT	Bioinformatic
nc5		flgG	ND	-71…-44	76--103	-31.04	5'UTR	0.2691	0.7467	0.258068786883	0.746	0.263932858151	0.750	0.391886596573	0.719	N_D	N_D	N_D	N_D		ATCCGGCCTACGGAGGGTGCGGGAATTTGTAGGCCTGATAAGACGCGCAAGCGTCGCATCAGGCAGTCGGCACCATTGCCGGATGCGGCGTAAACGCCTTATCC	Bioinformatic
nc5		uhpT	ND	-161…-132	1--30	-41.74	5'UTR	0.2844	0.773	0.30494780131	0.753	0.279423615494	0.777	0.325502285367	0.737	N_D	N_D	N_D	N_D		ATCCGGCCTACGGAGGGTGCGGGAATTTGTAGGCCTGATAAGACGCGCAAGCGTCGCATCAGGCAGTCGGCACCATTGCCGGATGCGGCGTAAACGCCTTATCC	Bioinformatic
nc6		dkgA	ND	261--288	3--31	-18.82	CDS-M	0.268	0.7127	0.252877748626	0.704	0.26929664427	0.717	0.245614811343	0.696	0.293826	0.675	10	GAAGCCCTGCTCGACAGCCTGAAAAAACTC		CCGGATCGTTTTTCAGCTTGTCGATCAGGGCGAAGGTGGCGCGATCAAACGCATGGCGGATCTGATGCGCACGATCGCGACTAATATCATCAAGCAAAGAATTCACCGCGTC	Bioinformatic
nc6		yjiN	ND	801--829	1--29	-37.95	CDS-M	0.2384	0.711	0.224996238468	0.613	0.239379233804	0.733	0.201157999314	0.481	0.350136	0.819	11	GCCCTGATCGACAAGCTGAAAAACGATCCGGAA		CCGGATCGTTTTTCAGCTTGTCGATCAGGGCGAAGGTGGCGCGATCAAACGCATGGCGGATCTGATGCGCACGATCGCGACTAATATCATCAAGCAAAGAATTCACCGCGTC	Bioinformatic
nc7		fabI	ND	-154…-125	65--94	-43.68	5'UTR	0.28344	0.77657	0.302033021227	0.734	0.271226928246	0.790	0.407414774192	0.752	N_D	N_D	N_D	N_D		TAAACAGTACGAACAGATAAACGGTTATTATAATCAACCTGGCTGTGAGTAGCTATAGTTGCCAGGTCCGACCGGAGCAGGCTGCGGCAGGGGGGGCGCTTTTCCCCTCACCCTAACCCTCTCCCCAGAGGGGCGAGGGGACCGTATTGTGCAAATATTGTTACCCCAGCAACAAACAGGCTCATACAGCC	Bioinformatic
nc7		melR	ND	-103…-77	116--142	-25.86	5'UTR	0.2537	0.774	0.245844933925	0.815	0.252327941725	0.766	0.259697965722	0.775	N_D	N_D	N_D	N_D		TAAACAGTACGAACAGATAAACGGTTATTATAATCAACCTGGCTGTGAGTAGCTATAGTTGCCAGGTCCGACCGGAGCAGGCTGCGGCAGGGGGGGCGCTTTTCCCCTCACCCTAACCCTCTCCCCAGAGGGGCGAGGGGACCGTATTGTGCAAATATTGTTACCCCAGCAACAAACAGGCTCATACAGCC	Bioinformatic
nc8		astE	ND	771--792	232--251	-24.5	CDS-M	0.2358	0.6679	0.260639823772	0.745	0.228612259961	0.661	0.245470076293	0.540	0.148893	0.708	8	ATTACTCGCCACTCGCCGTCCTTC		TTACTGACACCTGGCGGGATTCTGGCAAGCGAGTACGAAACCGGTGAACAGTGGGATAAACCCAACGGCTGGGCACCGTTACAATGGATGGCGATTCAGGGATTTAAAATGTACGGCGATGACCTTCTGGGTGATGAAATCGCGCGAAGCTGGCTGAAGACGGTGAATCAGTTCTATCTGGAACAGCACAAACTGATCGAAAAATACCATATTGCCGATGGTGTTCCCCGCGAAGGCGGCGGTGGCGAGTATCCGT	Bioinformatic
nc8		rnpA	ND	330--353	227--247	-22.9	CDS-M	0.2343	0.631	0.196762448713	0.528	0.265300696701	0.721	0.194963851138	0.691	0.158927	0.777	9	CGCCGCCACTGTCGCCTGGCTCGCGGG		TTACTGACACCTGGCGGGATTCTGGCAAGCGAGTACGAAACCGGTGAACAGTGGGATAAACCCAACGGCTGGGCACCGTTACAATGGATGGCGATTCAGGGATTTAAAATGTACGGCGATGACCTTCTGGGTGATGAAATCGCGCGAAGCTGGCTGAAGACGGTGAATCAGTTCTATCTGGAACAGCACAAACTGATCGAAAAATACCATATTGCCGATGGTGTTCCCCGCGAAGGCGGCGGTGGCGAGTATCCGT	Bioinformatic
nc9		chaA	ND	47--68	22--43	-24.04	5'UTR - CDS	0.2314	0.6713	0.20996324424	0.624	0.232301409141	0.682	0.251751456364	0.581	0.189465	0.585	6	ATGTCAAATGCTCAAGAG		GGCAGCGACGCCGGTGAGCTGGCCGGAGCCGGGAAAACAGGCGTTACCGTGCAAAGCAGCCTCGATGCGGTAAAAGATGATTTTGATGTGTTTATCGATTTTACCCGTCCGG	Bioinformatic
nc9		tdcC	ND	821--844	20--42	-22.83	CDS-M	0.2766	0.764	0.235821410729	0.685	0.27762066508	0.773	0.428760387303	0.855	0.191631	0.812	9	TGCCTGTTTACTCTGTCTCCGGCCAAC		GGCAGCGACGCCGGTGAGCTGGCCGGAGCCGGGAAAACAGGCGTTACCGTGCAAAGCAGCCTCGATGCGGTAAAAGATGATTTTGATGTGTTTATCGATTTTACCCGTCCGG	Bioinformatic
OmrA	OMR-A1; OMR-A2	cheZ	ND	23--74	6--55	-7.41291	5'UTR - CDS	0.2563	0.714	0.259407432968	0.729	0.259386351556	0.728	0.145403129668	0.472	0.254532	0.62	8	ATGATGCAACCATCAATCAAACCT	P0A9H9	CCCAGAGGTATTGATTGGTGAGATTATTCGGTACGCTCTTCGTACCCTGTCTCTTGCACCAACCTGCGCGGATGCGCAGGTTTTTTTT	Bioinformatic
OmrA	OMR-A1	clpB	ND	101--119	1--18	-9.38877	CDS-5'	0.2855	0.751	0.202373102383	0.592	0.290991028587	0.763	0.265043907897	0.704	0.127704	0.405	7	GCCCAATCACTTGCACTCGGG	P63284	CCCAGAGGTATTGATTGGTGAGATTATTCGGTACGCTCTTCGTACCCTGTCTCTTGCACCAACCTGCGCGGATGCGCAGGTTTTTTTT	Bioinformatic
OmrA	OMR-A1	csgB	ND	524--538	1--16	-11.7899	3'UTR	0.2351	0.6481	0.243926773143	0.622	0.220505296407	0.659	0.268212576531	0.721	N_D	N_D	N_D	N_D	P0ABK7	CCCAGAGGTATTGATTGGTGAGATTATTCGGTACGCTCTTCGTACCCTGTCTCTTGCACCAACCTGCGCGGATGCGCAGGTTTTTTTT	Bioinformatic
OmrA	OMR-A1	csiE	ND	19--40	1--23	-10.4858	5'UTR	0.2245	0.6503	0.196634255854	0.622	0.22302639713	0.653	0.349219386517	0.678	N_D	N_D	N_D	N_D	P54901	CCCAGAGGTATTGATTGGTGAGATTATTCGGTACGCTCTTCGTACCCTGTCTCTTGCACCAACCTGCGCGGATGCGCAGGTTTTTTTT	Bioinformatic
OmrA	OMR-A1; OMR-A2	cydD	ND	43--68	15--37	-9.34371	5'UTR - CDS	0.2332	0.6704	0.274607201016	0.736	0.228423636918	0.665	0.237911450584	0.722	0.311433	0.49	6	ATGAATAAATCTCGTCAA	P29018	CCCAGAGGTATTGATTGGTGAGATTATTCGGTACGCTCTTCGTACCCTGTCTCTTGCACCAACCTGCGCGGATGCGCAGGTTTTTTTT	Bioinformatic
OmrA	OMR-A2	deoR	ND	64--80	27--43	-11.9638	CDS-5'	0.2477	0.7584	0.25603578623	0.688	0.239550284199	0.780	0.31125537166	0.739	0.256095	0.713	6	CGCGAAGAGCGTATCGGG	P63228	CCCAGAGGTATTGATTGGTGAGATTATTCGGTACGCTCTTCGTACCCTGTCTCTTGCACCAACCTGCGCGGATGCGCAGGTTTTTTTT	Bioinformatic
OmrA	OMR-A2	fdoI	ND	29--46	25--55	-8.69548	5'UTR	0.2604	0.7668	0.283821862952	0.793	0.242571346222	0.771	0.316905515448	0.568	N_D	N_D	N_D	N_D	P0AEL0	CCCAGAGGTATTGATTGGTGAGATTATTCGGTACGCTCTTCGTACCCTGTCTCTTGCACCAACCTGCGCGGATGCGCAGGTTTTTTTT	Bioinformatic
OmrA	OMR-A2	fimF	ND	600-607	54--61	-8.89118	3'UTR	0.2097	0.6306	0.18844717287	0.665	0.213937602832	0.617	0.206366038803	0.664	N_D	N_D	N_D	N_D	P08189	CCCAGAGGTATTGATTGGTGAGATTATTCGGTACGCTCTTCGTACCCTGTCTCTTGCACCAACCTGCGCGGATGCGCAGGTTTTTTTT	Bioinformatic
OmrA	OMR-A1	folA	ND	126--137	7--19	-4.71543	CDS-5'	0.2549	0.7656	0.259580024137	0.800	0.252678108015	0.764	0.188719170113	0.643	0.113671	0.589	4	GCCGATCTCGCC	P0ABQ4	CCCAGAGGTATTGATTGGTGAGATTATTCGGTACGCTCTTCGTACCCTGTCTCTTGCACCAACCTGCGCGGATGCGCAGGTTTTTTTT	Bioinformatic
OmrA	OMR-A1; OMR-A2	glcD	ND	464--481	16--32	-7.63879	CDS-M	0.2661	0.7116	0.221069910953	0.599	0.271216888146	0.730	0.217540413173	0.550	0.164087	0.666	7	GCACCGCATAATCTCTACTAC	P0AEP9	CCCAGAGGTATTGATTGGTGAGATTATTCGGTACGCTCTTCGTACCCTGTCTCTTGCACCAACCTGCGCGGATGCGCAGGTTTTTTTT	Bioinformatic
OmrA	OMR-A2	gmhB	ND	49--67	30--48	-12.1894	5'UTR - CDS	0.2635	0.758	0.259823754725	0.745	0.254975186928	0.778	0.342891637805	0.565	0.184794	0.557	6	GTGGCGAAGAGCGTACCC	P63228	CCCAGAGGTATTGATTGGTGAGATTATTCGGTACGCTCTTCGTACCCTGTCTCTTGCACCAACCTGCGCGGATGCGCAGGTTTTTTTT	Bioinformatic
OmrA	OMR-A1; OMR-A2	hisM	ND	31--77	2--60	-9.17144	5'UTR - CDS	0.239	0.7251	0.249695665766	0.747	0.235712533747	0.721	0.181486194323	0.656	0.211881	0.678	9	GTGATCGAAATCTTACATGAATACTGG	P0AEU3	CCCAGAGGTATTGATTGGTGAGATTATTCGGTACGCTCTTCGTACCCTGTCTCTTGCACCAACCTGCGCGGATGCGCAGGTTTTTTTT	Bioinformatic
OmrA	OMR-A1	hokB	ND	59--69	2--13	-9.18921	CDS-5'	0.2498	0.5764	0.249850940475	0.583					0.1623	0.744	5	CACAACCCTCTGGTG	P77494	CCCAGAGGTATTGATTGGTGAGATTATTCGGTACGCTCTTCGTACCCTGTCTCTTGCACCAACCTGCGCGGATGCGCAGGTTTTTTTT	Bioinformatic
OmrA	OMR-A1; OMR-A2	btuB	Yes	1764--1785	17--36	-8.54189	CDS-M	0.2325	0.728	0.219737237281	0.730	0.232295181576	0.728	0.245397451968	0.693	0.167202	0.811	8	GCGTATCCGGTCACCTCTCACCTG	16359331	CCCAGAGGTATTGATTGGTGAGATTATTCGGTACGCTCTTCGTACCCTGTCTCTTGCACCAACCTGCGCGGATGCGCAGGTTTTTTTT	Empiric
OmrA	OMR-A2	hokD	ND	200--211	49--60	-8.91582	CDS - 3'UTR	0.279	0.5421	0.272500325595	0.544			0.25	0.670	0.25	0.449	3	GAGGAGTAA	P0ACG6	CCCAGAGGTATTGATTGGTGAGATTATTCGGTACGCTCTTCGTACCCTGTCTCTTGCACCAACCTGCGCGGATGCGCAGGTTTTTTTT	Bioinformatic
OmrA	OMR-A1	cirA	Yes	508--516	7--15	-8.80079	CDS-M	0.2676	0.759	0.204429829384	0.594	0.272166388702	0.773	0.284352437723	0.827	0.108397	0.834	3	GTCGATACC	22180532	CCCAGAGGTATTGATTGGTGAGATTATTCGGTACGCTCTTCGTACCCTGTCTCTTGCACCAACCTGCGCGGATGCGCAGGTTTTTTTT	Empiric
OmrA	OMR-A1	csgD	Yes	179--192	2--14	-8.78459	CDS-5'	0.2345	0.633	0.195354340769	0.606	0.243205273289	0.656	0.245470076293	0.476	0.228299	0.573	6	ATTCAACGTTCTCTGGAC	20407422	CCCAGAGGTATTGATTGGTGAGATTATTCGGTACGCTCTTCGTACCCTGTCTCTTGCACCAACCTGCGCGGATGCGCAGGTTTTTTTT	Empiric
OmrA	OMR-A1	fecA	Yes	79--90	2--13	-9.69015	CDS-5'	0.2777	0.769	0.220124969287	0.680	0.280812161771	0.778	0.307699596137	0.593	0.0693517	0.347	5	ACAACACCTTTGGTT	16359331	CCCAGAGGTATTGATTGGTGAGATTATTCGGTACGCTCTTCGTACCCTGTCTCTTGCACCAACCTGCGCGGATGCGCAGGTTTTTTTT	Empiric
OmrA	OMR-A1	fecD	Yes	285--291	2--8	-9.55504	CDS-M	0.243	0.6892	0.233820637393	0.725	0.243915159792	0.694	0.197275218246	0.465	0.115329	0.568	3	CCTCTGGCA	16717284	CCCAGAGGTATTGATTGGTGAGATTATTCGGTACGCTCTTCGTACCCTGTCTCTTGCACCAACCTGCGCGGATGCGCAGGTTTTTTTT	Empiric
OmrA	OMR-A1	fepA	Yes	444--456	1--12	-9.3525	CDS-M	0.2766	0.7849	0.218438089746	0.651	0.280474340759	0.795	0.268164936631	0.797	0.12313	0.728	5	GATACTTCCTGGGTG	22180532	CCCAGAGGTATTGATTGGTGAGATTATTCGGTACGCTCTTCGTACCCTGTCTCTTGCACCAACCTGCGCGGATGCGCAGGTTTTTTTT	Empiric
OmrA	OMR-A1; OMR-A2	folP	Yes	22--42	1--23	-10.2865	5'UTR	0.2532	0.7055	0.231896984242	0.687	0.252548730368	0.710	0.323429088151	0.731	N_D	N_D	N_D	N_D	16359331	CCCAGAGGTATTGATTGGTGAGATTATTCGGTACGCTCTTCGTACCCTGTCTCTTGCACCAACCTGCGCGGATGCGCAGGTTTTTTTT	Empiric
OmrA	OMR-A1	glmM	Yes	70--83	1--14	-12.3782	CDS-5'	0.281	0.7709	0.252435322011	0.767	0.282501494894	0.772	0.306972222315	0.779	0.153297	0.748	5	TTCGGTACCGATGGG	16359331	CCCAGAGGTATTGATTGGTGAGATTATTCGGTACGCTCTTCGTACCCTGTCTCTTGCACCAACCTGCGCGGATGCGCAGGTTTTTTTT	Empiric
OmrA	OMR-A1	lit	ND	836--846	4--14	-7.72615	CDS-M	0.1968	0.5632	0.1973357956	0.578	0.195547128048	0.556	0.160083837419	0.667	0.082638	0.437	5	CTTCAATATCTTTTC	P11072	CCCAGAGGTATTGATTGGTGAGATTATTCGGTACGCTCTTCGTACCCTGTCTCTTGCACCAACCTGCGCGGATGCGCAGGTTTTTTTT	Bioinformatic
OmrA	OMR-A1	gntP	Yes	68--75	1--8	-10.8956	CDS-5'	0.2849	0.7572	0.309019746489	0.709	0.279952053796	0.761	0.295534536263	0.916	0.0972391	0.676	4	ATTCTCTGGGTG	16359331	CCCAGAGGTATTGATTGGTGAGATTATTCGGTACGCTCTTCGTACCCTGTCTCTTGCACCAACCTGCGCGGATGCGCAGGTTTTTTTT	Empiric
OmrA	OMR-A1	ompT	Yes	62--70	1--9	-11.4045	CDS-5'	0.2293	0.6276	0.189411283157	0.564	0.238113805136	0.649	0.159706084432	0.491	0.149259	0.487	4	AAACTTCTGGGA	22180532	CCCAGAGGTATTGATTGGTGAGATTATTCGGTACGCTCTTCGTACCCTGTCTCTTGCACCAACCTGCGCGGATGCGCAGGTTTTTTTT	Empiric
OmrA	OMR-A2	malK	ND	40--63	31--55	-11.7069	5'UTR - CDS	0.282	0.7358	0.273101850725	0.747	0.280020546569	0.738	0.256958579197	0.656	0.272424	0.527	5	ATGGCGAGCGTACAG	P68187	CCCAGAGGTATTGATTGGTGAGATTATTCGGTACGCTCTTCGTACCCTGTCTCTTGCACCAACCTGCGCGGATGCGCAGGTTTTTTTT	Bioinformatic
OmrA	OMR-A1	mipA	ND	440--450	2--13	-12.0922	CDS-M	0.2719	0.7757	0.254578001181	0.674	0.273036045791	0.806	0.268614806781	0.725	0.223323	1	5	GGCGATACCCTGGAT	P0A908	CCCAGAGGTATTGATTGGTGAGATTATTCGGTACGCTCTTCGTACCCTGTCTCTTGCACCAACCTGCGCGGATGCGCAGGTTTTTTTT	Bioinformatic
OmrA	OMR-A1	nadA	ND	776--785	11--20	-7.76619	CDS-M	0.2384	0.673	0.258634327728	0.709	0.234523258075	0.673	0.188719170113	0.551	0.0994764	0.629	4	TCCACCAGTCAA	P11458	CCCAGAGGTATTGATTGGTGAGATTATTCGGTACGCTCTTCGTACCCTGTCTCTTGCACCAACCTGCGCGGATGCGCAGGTTTTTTTT	Bioinformatic
OmrA	OMR-A1	narH	ND	1484--1492	2--10	-8.79099	CDS-M	0.3059	0.8359	0.282423617949	0.833	0.307820312053	0.838	0.211584160859	0.734	0.0992126	0.959	4	TTTACCTTTGGT	P11349	CCCAGAGGTATTGATTGGTGAGATTATTCGGTACGCTCTTCGTACCCTGTCTCTTGCACCAACCTGCGCGGATGCGCAGGTTTTTTTT	Bioinformatic
OmrA	OMR-A1	ompA	ND	162--168	7--13	-5.98359	CDS-5'	0.2916	0.7658	0.268844738072	0.758	0.29368664249	0.770	0.275276551544	0.704	0.0941243	0.909	3	CAGTACCAT	P0A910	CCCAGAGGTATTGATTGGTGAGATTATTCGGTACGCTCTTCGTACCCTGTCTCTTGCACCAACCTGCGCGGATGCGCAGGTTTTTTTT	Bioinformatic
OmrA	OMR-A1	osmB	ND	103--113	3--13	-7.29262	CDS-5'	0.2591	0.6884	0.273968898323	0.719	0.171838447862	0.515	0.245397451968	0.844	0.297726	0.752	4	GCAATGTCTCTG	P0ADA7	CCCAGAGGTATTGATTGGTGAGATTATTCGGTACGCTCTTCGTACCCTGTCTCTTGCACCAACCTGCGCGGATGCGCAGGTTTTTTTT	Bioinformatic
OmrA	OMR-A1	rumA	ND	392--402	3--13	-9.52994	CDS-M	0.2497	0.6821	0.255723165447	0.625	0.246667358502	0.692	0.272018610383	0.524	0.138427	0.746	5	CACGATGTCTCTGAA	P55135	CCCAGAGGTATTGATTGGTGAGATTATTCGGTACGCTCTTCGTACCCTGTCTCTTGCACCAACCTGCGCGGATGCGCAGGTTTTTTTT	Bioinformatic
OmrA	OMR-A1	ssuC	ND	790--797	2--9	-10.56	CDS-M	0.2423	0.6999	0.222969864671	0.674	0.244852091885	0.716	0.221360542874	0.518	N_D	N_D	N_D	N_D	P75851	CCCAGAGGTATTGATTGGTGAGATTATTCGGTACGCTCTTCGTACCCTGTCTCTTGCACCAACCTGCGCGGATGCGCAGGTTTTTTTT	Bioinformatic
OmrA	OMR-A1	sufD	ND	857--870	2--16	-8.69784	CDS-M	0.258	0.7361	0.238854426857	0.723	0.260161023138	0.748	0.21032401325	0.433	0.173018	0.74	6	CGGATCAATAGCCTGGCG	P77689	CCCAGAGGTATTGATTGGTGAGATTATTCGGTACGCTCTTCGTACCCTGTCTCTTGCACCAACCTGCGCGGATGCGCAGGTTTTTTTT	Bioinformatic
OmrA	OMR-A1	uup	ND	768--780	2--13	-10.3664	CDS-M	0.2805	0.7519	0.276088989546	0.756	0.280316989147	0.753	0.245687499995	0.665	0.386378	0.944	5	CAGTACCTGCTGGAA	P43672	CCCAGAGGTATTGATTGGTGAGATTATTCGGTACGCTCTTCGTACCCTGTCTCTTGCACCAACCTGCGCGGATGCGCAGGTTTTTTTT	Bioinformatic
OmrA	OMR-A1; OMR-A2	xylH	ND	420--484	1--60	-14.0885	CDS-M	0.2546	0.6689	0.285793141278	0.753	0.245978504251	0.655	0.360562392577	0.730	0.198084	0.718	22	GGTGCCTGGAACGGATGGTGGGTCGCGTACCGTAAAGTCCCTTCATTTATTGTCACCCTCGCGGGC	P0AGI4	CCCAGAGGTATTGATTGGTGAGATTATTCGGTACGCTCTTCGTACCCTGTCTCTTGCACCAACCTGCGCGGATGCGCAGGTTTTTTTT	Bioinformatic
OmrA	OMR-A2	yadD	ND	735--753	45--60	-14.7085	CDS-M	0.238	0.6447	0.190521750127	0.607	0.246174885252	0.654	0.236397943327	0.642	0.200425	0.352	7	GGTGTGTTGAGAGACAGGGAA	P31665	CCCAGAGGTATTGATTGGTGAGATTATTCGGTACGCTCTTCGTACCCTGTCTCTTGCACCAACCTGCGCGGATGCGCAGGTTTTTTTT	Bioinformatic
OmrA	OMR-A1	yadL	ND	260--269	7--16	-9.55075	CDS-M	0.2291	0.6224	0.195802461147	0.577	0.238156620053	0.641	0.212842651255	0.634	0.22714	0.844	4	GAAATCAATGCC	P37017	CCCAGAGGTATTGATTGGTGAGATTATTCGGTACGCTCTTCGTACCCTGTCTCTTGCACCAACCTGCGCGGATGCGCAGGTTTTTTTT	Bioinformatic
OmrA	OMR-A2	yaeP	ND	131--157	24--47	-6.49047	CDS-5'	0.2557	0.6392	0.24499398519	0.608	0.247947931521	0.691	0.243783481746	0.749	0.28807	0.826	10	CTGGGCTGCGTTTTGAAAGTGCTGAATGAA	P0A8K5	CCCAGAGGTATTGATTGGTGAGATTATTCGGTACGCTCTTCGTACCCTGTCTCTTGCACCAACCTGCGCGGATGCGCAGGTTTTTTTT	Bioinformatic
OmrA	OMR-A1	ybcS	ND	49--57	5--13	-6.65257	5'UTR - CDS	0.2447	0.6303	0.211138240239	0.592	0.256924722678	0.648	0.22747584337	0.633	0.0887412	0.594	3	ATGCCTCCA	P78285	CCCAGAGGTATTGATTGGTGAGATTATTCGGTACGCTCTTCGTACCCTGTCTCTTGCACCAACCTGCGCGGATGCGCAGGTTTTTTTT	Bioinformatic
OmrA	OMR-A1	ybeT	ND	418--428	2--13	-8.18263	CDS-M	0.225	0.6474	0.232114586156	0.672	0.226283020643	0.670	0.12702103463	0.367	0.103277	0.596	4	GCAATTCTCTGG	P77296	CCCAGAGGTATTGATTGGTGAGATTATTCGGTACGCTCTTCGTACCCTGTCTCTTGCACCAACCTGCGCGGATGCGCAGGTTTTTTTT	Bioinformatic
OmrA	OMR-A1; OMR-A2	yccE	ND	782--825	7--50	-13.3877	CDS-M	0.2369	0.6885	0.222237346836	0.653	0.212195649909	0.611	0.230336573773	0.658	0.181928	0.789	16	GCACAGGATATTCACGAGCGTGCCAGCTCTTCTCATATTCAGTATCAA	P75870	CCCAGAGGTATTGATTGGTGAGATTATTCGGTACGCTCTTCGTACCCTGTCTCTTGCACCAACCTGCGCGGATGCGCAGGTTTTTTTT	Bioinformatic
OmrA	OMR-A2	ydbC	ND	437--456	42--60	-12.0464	CDS-M	0.2368	0.68	0.254927581385	0.683	0.27660592764	0.790	0.335975504994	0.862	0.292404	0.698	8	GCGGTGCAGGATTTCATGGTGCTG	P25906	CCCAGAGGTATTGATTGGTGAGATTATTCGGTACGCTCTTCGTACCCTGTCTCTTGCACCAACCTGCGCGGATGCGCAGGTTTTTTTT	Bioinformatic
OmrA	OMR-A2	ydhT	ND	48--56	22--30	-7.06145	5'UTR - CDS	0.2222	0.6934	0.230306715188	0.754	0.216109314849	0.674	0.201217057573	0.805	0.375	0.943	2	ATGATC	P77147	CCCAGAGGTATTGATTGGTGAGATTATTCGGTACGCTCTTCGTACCCTGTCTCTTGCACCAACCTGCGCGGATGCGCAGGTTTTTTTT	Bioinformatic
OmrA	OMR-A1; OMR-A2	yeaz	ND	41--74	7--43	-7.90277	5'UTR - CDS	0.2608	0.7202	0.225640096801	0.676	0.265139945939	0.736	0.313531729468	0.666	0.248366	0.704	8	ATGCGAATTCTGGCTATCGATACC	P76256	CCCAGAGGTATTGATTGGTGAGATTATTCGGTACGCTCTTCGTACCCTGTCTCTTGCACCAACCTGCGCGGATGCGCAGGTTTTTTTT	Bioinformatic
OmrA	OMR-A1	yfbT	ND	29--42	2--15	-12.9367	5'UTR	0.2256	0.6922	0.218767592605	0.718	0.223333265886	0.677	0.230336573773	0.789	N_D	N_D	N_D	N_D	P77625	CCCAGAGGTATTGATTGGTGAGATTATTCGGTACGCTCTTCGTACCCTGTCTCTTGCACCAACCTGCGCGGATGCGCAGGTTTTTTTT	Bioinformatic
OmrA	OMR-A1	ygjN	ND	188--196	2--9	-9.13736	CDS-5'	0.2664	0.6718	0.265130214251	0.627	0.25823274712	0.738	0.237887964753	0.598	0.118258	0.664	4	CCATCTCTGGAT	P64578	CCCAGAGGTATTGATTGGTGAGATTATTCGGTACGCTCTTCGTACCCTGTCTCTTGCACCAACCTGCGCGGATGCGCAGGTTTTTTTT	Bioinformatic
OmrA	OMR-A2	yhbE	ND	37--60	35--57	-15.221	5'UTR - CDS	0.2317	0.6464	0.26028428846	0.683	0.220202557682	0.640	0.310642154818	0.616	0.375	0.742	4	ATGAAGCAGCAG	P0AA73	CCCAGAGGTATTGATTGGTGAGATTATTCGGTACGCTCTTCGTACCCTGTCTCTTGCACCAACCTGCGCGGATGCGCAGGTTTTTTTT	Bioinformatic
OmrA	OMR-A1; OMR-A2	yrfC	ND	24--74	3--53	-13.5573	5'UTR - CDS	0.2277	0.5996	0.243050891312	0.613	0.222693814708	0.604	0.154910516138	0.488	0.200395	0.727	8	ATGAACCCGCCAATTAATTTTTTG	P64634	CCCAGAGGTATTGATTGGTGAGATTATTCGGTACGCTCTTCGTACCCTGTCTCTTGCACCAACCTGCGCGGATGCGCAGGTTTTTTTT	Bioinformatic
OmrA	OMR-A1	yzgL	ND	242--262	1--15	-5.60991	CDS-M	0.237	0.625	0.232094409766	0.635	0.272020616325	0.769	0.199756146357	0.442	0.181433	0.603	7	GCATTAATGCTATTTTTCTCGGGG	P76692	CCCAGAGGTATTGATTGGTGAGATTATTCGGTACGCTCTTCGTACCCTGTCTCTTGCACCAACCTGCGCGGATGCGCAGGTTTTTTTT	Bioinformatic
OmrB	OmrB1B	csgB	ND	220--227	35--42	-8.29936	CDS-M	0.2351	0.6481	0.243926773143	0.622	0.220505296407	0.659	0.268212576531	0.721	0.1978	0.629	3	GTGCTCAG	P0ABK7	CCCAGAGGTATTGATAGGTGAAGTCAACTTCGGGTTGAGCACATGAATTACACCAGCCTGCGCAGATGCGCAGGTT	Bioinformatic
OmrB	OmrB1A	fepA	ND	444--456	1--12	-7.66713	CDS-M	0.2766	0.7849	0.218438089746	0.651	0.280474340759	0.795	0.268164936631	0.797	0.12313	0.728	5	GATACTTCCTGGGTG	P05825	CCCAGAGGTATTGATAGGTGAAGTCAACTTCGGGTTGAGCACATGAATTACACCAGCCTGCGCAGATGCGCAGGTT	Bioinformatic
OmrB	OmrB1A	fimF	ND	560--585	2--23	-6.80172	CDS - 3'UTR	0.2097	0.6306	0.18844717287	0.665	0.213937602832	0.617	0.206366038803	0.664	0.208881	0.702	8	ACCTTCACTCTTGAATATCAGTAA	P08189	CCCAGAGGTATTGATAGGTGAAGTCAACTTCGGGTTGAGCACATGAATTACACCAGCCTGCGCAGATGCGCAGGTT	Bioinformatic
OmrB	OmrB1A-OmrB1B	fldA	ND	36--64	2--31	-7.99677	5'UTR - CDS	0.273	0.7863	0.282631321799	0.808	0.270103045954	0.800	0.195002297974	0.533	0.232651	0.615	5	ATGGCTATCACTGGC	P61949	CCCAGAGGTATTGATAGGTGAAGTCAACTTCGGGTTGAGCACATGAATTACACCAGCCTGCGCAGATGCGCAGGTT	Bioinformatic
OmrB	OmrB1A-OmrB1B	csgD	Yes	177--225	2--48	-8.71989	CDS-5' - CDS-M	0.2345	0.633	0.195354340769	0.606	0.243205273289	0.656	0.245470076293	0.476	0.205433	0.717	17	ATTCAACGTTCTCTGGACGATATCTCTTCAGGCTCTATTATTCTTCTGGAT	20407422	CCCAGAGGTATTGATAGGTGAAGTCAACTTCGGGTTGAGCACATGAATTACACCAGCCTGCGCAGATGCGCAGGTT	Empiric
OmrB	OmrB1B	fecA	Yes	845--853	32--40	-10.9739	CDS-M	0.2777	0.769	0.220124969287	0.680	0.280812161771	0.778	0.307699596137	0.593	0.0901406	0.526	4	CAGCTCAGCCCA	16359331	CCCAGAGGTATTGATAGGTGAAGTCAACTTCGGGTTGAGCACATGAATTACACCAGCCTGCGCAGATGCGCAGGTT	Empiric
OmrB	OmrB1A-OmrB1B	folP	Yes	40--86	5--54	-13.3504	5'UTR - CDS	0.2532	0.7055	0.231896984242	0.687	0.252548730368	0.710	0.323429088151	0.731	0.219533	0.613	12	ATGAAACTCTTTGCCCAGGGTACTTCACTGGACCTT	16359331	CCCAGAGGTATTGATAGGTGAAGTCAACTTCGGGTTGAGCACATGAATTACACCAGCCTGCGCAGATGCGCAGGTT	Empiric
OmrB	OmrB1A	glmM	Yes	70--83	1--14	-10.8086	CDS-5'	0.281	0.7709	0.252435322011	0.767	0.282501494894	0.772	0.306972222315	0.779	0.153297	0.748	5	TTCGGTACCGATGGG	16359331	CCCAGAGGTATTGATAGGTGAAGTCAACTTCGGGTTGAGCACATGAATTACACCAGCCTGCGCAGATGCGCAGGTT	Empiric
OmrB	OmrB1B	gntP	Yes	48--65	34--51	-11.0184	5'UTR - CDS	0.2849	0.7572	0.309019746489	0.709	0.279952053796	0.761	0.295534536263	0.916	0.15787	0.731	5	ATGCATGTGCTTAAC	16717284	CCCAGAGGTATTGATAGGTGAAGTCAACTTCGGGTTGAGCACATGAATTACACCAGCCTGCGCAGATGCGCAGGTT	Empiric
OmrB	OmrB1A-OmrB1B	mutM	ND	1--43	2--46	-16.7456	5'UTR	0.2389	0.7083	0.207708621362	0.655	0.243403616298	0.723	0.193586052612	0.719	N_D	N_D	N_D	N_D	P05523	CCCAGAGGTATTGATAGGTGAAGTCAACTTCGGGTTGAGCACATGAATTACACCAGCCTGCGCAGATGCGCAGGTT	Bioinformatic
OmrB	OmrB1A-OmrB1B	ompA	ND	880--910	5--42	-15.0141	CDS-M	0.2916	0.7658	0.268844738072	0.758	0.29368664249	0.770	0.275276551544	0.704	0.210441	0.742	11	CGTGCTCAGTCTGTTGTTGATTACCTGATCTCC	P0A910	CCCAGAGGTATTGATAGGTGAAGTCAACTTCGGGTTGAGCACATGAATTACACCAGCCTGCGCAGATGCGCAGGTT	Bioinformatic
OmrB	OmrB1A	osmB	ND	94--113	3--21	-6.01012	CDS-5'	0.2591	0.6884	0.273968898323	0.719	0.171838447862	0.515	0.245397451968	0.844	0.221027	0.611	7	ATTACTTTGGCAATGTCTCTG	P0ADA7	CCCAGAGGTATTGATAGGTGAAGTCAACTTCGGGTTGAGCACATGAATTACACCAGCCTGCGCAGATGCGCAGGTT	Bioinformatic
OmrB	OmrB1A	srlB	ND	22--39	9--25	-8.09667	5'UTR	0.2288	0.7081	0.245131931375	0.756	0.209553311031	0.703	0.210365489107	0.556	N_D	N_D	N_D	N_D	P05706	CCCAGAGGTATTGATAGGTGAAGTCAACTTCGGGTTGAGCACATGAATTACACCAGCCTGCGCAGATGCGCAGGTT	Bioinformatic
OmrB	OmrB1A-OmrB1B	trxC	ND	33--68	7--39	-11.6012	5'UTR - CDS	0.2512	0.7263	0.231859952159	0.695	0.253481267117	0.744	0.210572606154	0.779	0.165202	0.879	6	ATGAATACCGTTTGTACC	P0AGG4	CCCAGAGGTATTGATAGGTGAAGTCAACTTCGGGTTGAGCACATGAATTACACCAGCCTGCGCAGATGCGCAGGTT	Bioinformatic
OmrB	OmrB1B	yaeH	ND	265--274	29--38	-7.20585	CDS-M	0.2802	0.723	0.28736850354	0.788	0.255141184173	0.685	0.374697114587	0.710	0.130121	0.905	4	ATCAGCCCGAAT	P62768	CCCAGAGGTATTGATAGGTGAAGTCAACTTCGGGTTGAGCACATGAATTACACCAGCCTGCGCAGATGCGCAGGTT	Bioinformatic
OmrB	OmrB1A-OmrB1B	yaiY	ND	44--80	3--54	-9.86264	5'UTR - CDS	0.2354	0.7072	0.218558580724	0.733	0.237638578056	0.663	0.194906169492	0.810	0.272207	0.78	10	ATGGCTGATTTCACCCTGTCAAAATCGCTG	P0AAP7	CCCAGAGGTATTGATAGGTGAAGTCAACTTCGGGTTGAGCACATGAATTACACCAGCCTGCGCAGATGCGCAGGTT	Bioinformatic
OmrB	OmrB1A-OmrB1B	ybeT	ND	608--650	7--46	-9.15173	3'UTR	0.225	0.6474	0.232114586156	0.672	0.226283020643	0.670	0.12702103463	0.367	N_D	N_D	N_D	N_D	P77296	CCCAGAGGTATTGATAGGTGAAGTCAACTTCGGGTTGAGCACATGAATTACACCAGCCTGCGCAGATGCGCAGGTT	Bioinformatic
OmrB	OmrB1B	ybhT	ND	1--13	34--47	-9.90441	5'UTR	0.2864	0.6592	0.286403699195	0.654					N_D	N_D	N_D	N_D	P0AAW9	CCCAGAGGTATTGATAGGTGAAGTCAACTTCGGGTTGAGCACATGAATTACACCAGCCTGCGCAGATGCGCAGGTT	Bioinformatic
OmrB	OmrB1A-OmrB1B	ybjE	ND	3--45	1--44	-11.7655	5'UTR	0.224	0.6728	0.204656562591	0.655	0.226163756996	0.676	0.203807856373	0.728	N_D	N_D	N_D	N_D	P75826	CCCAGAGGTATTGATAGGTGAAGTCAACTTCGGGTTGAGCACATGAATTACACCAGCCTGCGCAGATGCGCAGGTT	Bioinformatic
OmrB	OmrB1A-OmrB1B	yeeE	ND	36--97	1--56	-11.8246	5'UTR - CDS	0.2294	0.6585	0.249411573943	0.713	0.222019491594	0.652	0.240903418917	0.620	0.190521	0.529	16	ATGTTTTCAATGATATTAAGCGGGCTAATTTGTGGTGCTCTGCTGGGA	P33015	CCCAGAGGTATTGATAGGTGAAGTCAACTTCGGGTTGAGCACATGAATTACACCAGCCTGCGCAGATGCGCAGGTT	Bioinformatic
OmrB	OmrB1B	yhdN	ND	34--46	27--41	-7.28818	5'UTR	0.233	0.6175	0.231659747238	0.678	0.211133522151	0.576	0.342993115117	0.507	N_D	N_D	N_D	N_D	P36677	CCCAGAGGTATTGATAGGTGAAGTCAACTTCGGGTTGAGCACATGAATTACACCAGCCTGCGCAGATGCGCAGGTT	Bioinformatic
OmrB	OmrB1A	yjhI	ND	303--310	2--9	-5.96558	CDS-M	0.2458	0.6042	0.277179838914	0.799	0.212937882935	0.631	0.27904040255	0.790	0.0883883	0.862	3	GCCTTTGGT	P39360	CCCAGAGGTATTGATAGGTGAAGTCAACTTCGGGTTGAGCACATGAATTACACCAGCCTGCGCAGATGCGCAGGTT	Bioinformatic
OmrB	OmrB1A-OmrB1B	ykfI	ND	45--75	5--40	11.927	5'UTR - CDS	0.2558	0.5881	0.247198064832	0.587	0.240071043743	0.600	0.330993068443	0.524	0.198801	0.464	9	ATGAAAACTTTACCTGCAATAACTCAG	P77692	CCCAGAGGTATTGATAGGTGAAGTCAACTTCGGGTTGAGCACATGAATTACACCAGCCTGCGCAGATGCGCAGGTT	Bioinformatic
OmrB	OmrB1A	ykgJ	ND	180--186	17--23	-4.80409	CDS-5'	0.2461	0.6102	0.209931476645	0.643	0.26381013791	0.616	0.233393840457	0.473	0.015625	0.495	3	TTTCACC	P0AAL9	CCCAGAGGTATTGATAGGTGAAGTCAACTTCGGGTTGAGCACATGAATTACACCAGCCTGCGCAGATGCGCAGGTT	Bioinformatic
OmrB	OmrB1A-OmrB1B	ypdD	ND	32--73	3--41	-9.47727	5'UTR - CDS	0.2632	0.762	0.209599092092	0.702	0.264943806835	0.767	0.306996528385	0.662	0.151242	0.59	8	ATGTTAACGATTCAATTTCTCTGT	P77439	CCCAGAGGTATTGATAGGTGAAGTCAACTTCGGGTTGAGCACATGAATTACACCAGCCTGCGCAGATGCGCAGGTT	Bioinformatic
OmrB	OmrB1A-OmrB1B	yphD	ND	42--70	7--36	-10.4666	5'UTR - CDS	0.2579	0.7298	0.21279639425	0.647	0.264438965966	0.745	0.256933213097	0.784	0.133799	0.501	7	ATGTCTGCTTCGTCATTACCA	P77315	CCCAGAGGTATTGATAGGTGAAGTCAACTTCGGGTTGAGCACATGAATTACACCAGCCTGCGCAGATGCGCAGGTT	Bioinformatic
OxyS	OxySC2	dppD	ND	40--61	65--90	-8.97023	5'UTR - CDS	0.2799	0.756	0.258456279357	0.705	0.286935470356	0.787	0.156951523877	0.355	0.143216	0.488	4	ATGGCGTTATTA	P0AAG0	GAAACGGAGCGGCACCTCTTTTAACCCTTGAAGTCACTGCCCGTTTCGAGAGTTTCTCAACTCGAATAACTAAAGCCAACGTGAACTTTTGCGGATCTCCAGGATCCGCT	Bioinformatic
OxyS	OxySC2	fabB	ND	342--350	75--83	-9.64067	CDS-M	0.2985	0.7854	0.294701306222	0.763	0.293738857226	0.790	0.454014967434	0.774	0.125	0.904	3	CGCGTTGGC	P0A953	GAAACGGAGCGGCACCTCTTTTAACCCTTGAAGTCACTGCCCGTTTCGAGAGTTTCTCAACTCGAATAACTAAAGCCAACGTGAACTTTTGCGGATCTCCAGGATCCGCT	Bioinformatic
OxyS	OxySA	gfcB	ND	36--54	12--33	-9.49431	5'UTR - CDS	0.2262	0.6579	0.185214612113	0.648	0.234659564424	0.667	0.259927991695	0.560	0.07825	1	2	GTGCGC	P75884	GAAACGGAGCGGCACCTCTTTTAACCCTTGAAGTCACTGCCCGTTTCGAGAGTTTCTCAACTCGAATAACTAAAGCCAACGTGAACTTTTGCGGATCTCCAGGATCCGCT	Bioinformatic
OxyS	OxySA	moaD	ND	29--50	15--38	-11.074	5'UTR	0.2462	0.7372	0.233962919241	0.764	0.253620959845	0.713	0.222716741559	0.687	N_D	N_D	N_D	N_D	P30748	GAAACGGAGCGGCACCTCTTTTAACCCTTGAAGTCACTGCCCGTTTCGAGAGTTTCTCAACTCGAATAACTAAAGCCAACGTGAACTTTTGCGGATCTCCAGGATCCGCT	Bioinformatic
OxyS	OxySC2	fhlA	Yes	493--510	75--90	-7.81571	CDS-M	0.2691	0.727	0.213278464104	0.544	0.273146629818	0.745	0.255551125705	0.687	0.306232	0.758	7	AAAGAGTTCAATCGTCTGCAA	9774350	GAAACGGAGCGGCACCTCTTTTAACCCTTGAAGTCACTGCCCGTTTCGAGAGTTTCTCAACTCGAATAACTAAAGCCAACGTGAACTTTTGCGGATCTCCAGGATCCGCT	Empiric
OxyS	OxySC2	rpoS	Yes	299--323	64--85	-10.2987	CDS-M	0.2813	0.5517	0.240438578579	0.684	0.285265212349	0.721	0.327754330377	0.861	0.133804	0.56	9	CTTTACCTTGGTGAGATTGGTTATTCA	9774349	GAAACGGAGCGGCACCTCTTTTAACCCTTGAAGTCACTGCCCGTTTCGAGAGTTTCTCAACTCGAATAACTAAAGCCAACGTGAACTTTTGCGGATCTCCAGGATCCGCT	Empiric
OxyS	OxySA	yobF	Yes	25--50	2--27	-13.6124	5'UTR	0.2294	0.6841	0.229417015331	0.690					N_D	N_D	N_D	N_D	16717284	GAAACGGAGCGGCACCTCTTTTAACCCTTGAAGTCACTGCCCGTTTCGAGAGTTTCTCAACTCGAATAACTAAAGCCAACGTGAACTTTTGCGGATCTCCAGGATCCGCT	Empiric
OxyS	OxySC1	pmbA	ND	34--44	48--55	-9.42074	5'UTR	0.2612	0.7556	0.277169800528	0.710	0.256460783511	0.765	0.31334697257	0.675	N_D	N_D	N_D	N_D	P0AFK0	GAAACGGAGCGGCACCTCTTTTAACCCTTGAAGTCACTGCCCGTTTCGAGAGTTTCTCAACTCGAATAACTAAAGCCAACGTGAACTTTTGCGGATCTCCAGGATCCGCT	Bioinformatic
OxyS	OxySC1-OxySC2	rpmG	ND	49--74	53--84	-6.98005	5'UTR - CDS	0.306	0.757	0.286796159462	0.739			0.456516343002	0.968	0.328532	0.815	8	ATGGCTAAAGGTATTCGTGAGAAA	P0A7N9	GAAACGGAGCGGCACCTCTTTTAACCCTTGAAGTCACTGCCCGTTTCGAGAGTTTCTCAACTCGAATAACTAAAGCCAACGTGAACTTTTGCGGATCTCCAGGATCCGCT	Bioinformatic
OxyS	OxySC1	tolA	ND	985--998	16--29	-9.37038	CDS-M	0.2815	0.6668	0.226965118156	0.619	0.287582475925	0.673	0.303579142432	0.728	0.157983	0.304	5	GGAGGGGCGAAAGGG	P19934	GAAACGGAGCGGCACCTCTTTTAACCCTTGAAGTCACTGCCCGTTTCGAGAGTTTCTCAACTCGAATAACTAAAGCCAACGTGAACTTTTGCGGATCTCCAGGATCCGCT	Bioinformatic
OxyS	OxySC2	tolB	ND	1038--1047	81--90	-9.54638	CDS-M	0.2543	0.7345	0.216234557229	0.644	0.258789873247	0.747	0.223310013814	0.729	0.206554	0.833	4	GAAGGTTCGCAG	P0A855	GAAACGGAGCGGCACCTCTTTTAACCCTTGAAGTCACTGCCCGTTTCGAGAGTTTCTCAACTCGAATAACTAAAGCCAACGTGAACTTTTGCGGATCTCCAGGATCCGCT	Bioinformatic
OxyS	OxySC1-OxySC2	tolR	ND	268--290	53--87	-8.06803	CDS-M	0.2663	0.7084	0.281139348471	0.651	0.253316199663	0.757	0.233158740539	0.649	0.260187	0.852	8	CAGTACACCGTGGTGGTTGAGAAA	P0ABV6	GAAACGGAGCGGCACCTCTTTTAACCCTTGAAGTCACTGCCCGTTTCGAGAGTTTCTCAACTCGAATAACTAAAGCCAACGTGAACTTTTGCGGATCTCCAGGATCCGCT	Bioinformatic
OxyS	OxySC2	ybbB	ND	200--206	75--81	-9.05784	CDS-5' - CDS-M	0.265	0.7503	0.252876840838	0.704	0.265766026114	0.759	0.23302134556	0.744	0.0625	0.82	2	CGTTGGC	P33667	GAAACGGAGCGGCACCTCTTTTAACCCTTGAAGTCACTGCCCGTTTCGAGAGTTTCTCAACTCGAATAACTAAAGCCAACGTGAACTTTTGCGGATCTCCAGGATCCGCT	Bioinformatic
OxyS	OxySA	yccE	ND	341--359	14--32	-18.6063	CDS-M	0.2163	0.6156	0.222237346836	0.653	0.212195649909	0.611	0.230336573773	0.658	0.113671	0.629	7	TATTCAGGGGTTTCAGGAGGT	P36661	GAAACGGAGCGGCACCTCTTTTAACCCTTGAAGTCACTGCCCGTTTCGAGAGTTTCTCAACTCGAATAACTAAAGCCAACGTGAACTTTTGCGGATCTCCAGGATCCGCT	Bioinformatic
OxyS	OxySC1	yeaC	ND	149--167	16--35	-8.85171	CDS-5'	0.284	0.7267	0.282283778423	0.728	0.278260158806	0.782	0.237887964753	0.596	0.255069	0.589	7	TTGACCGAGGAACAAAAAGAG	P76231	GAAACGGAGCGGCACCTCTTTTAACCCTTGAAGTCACTGCCCGTTTCGAGAGTTTCTCAACTCGAATAACTAAAGCCAACGTGAACTTTTGCGGATCTCCAGGATCCGCT	Bioinformatic
OxyS	OxySA	yeaK	ND	52--77	13--36	-7.32522	CDS-5'	0.2393	0.6673	0.234931553029	0.674	0.233002852182	0.655	0.265070074737	0.818	0.27049	0.72	9	ATGACTGAAATGGCTAAAGGAAGCGTG	P64483	GAAACGGAGCGGCACCTCTTTTAACCCTTGAAGTCACTGCCCGTTTCGAGAGTTTCTCAACTCGAATAACTAAAGCCAACGTGAACTTTTGCGGATCTCCAGGATCCGCT	Bioinformatic
OxyS	OxySC2	yfdH	ND	24--49	62--89	-8.99845	5'UTR	0.2236	0.5886	0.26466485281	0.619	0.209220603891	0.583	0.399756405521	0.571	N_D	N_D	N_D	N_D	P77293	GAAACGGAGCGGCACCTCTTTTAACCCTTGAAGTCACTGCCCGTTTCGAGAGTTTCTCAACTCGAATAACTAAAGCCAACGTGAACTTTTGCGGATCTCCAGGATCCGCT	Bioinformatic
OxyS	OxySA	yheN	ND	23--38	25--40	-8.07919	5'UTR	0.2281	0.6584	0.217518161459	0.702	0.219757408784	0.639	0.282515007113	0.570	N_D	N_D	N_D	N_D	P45532	GAAACGGAGCGGCACCTCTTTTAACCCTTGAAGTCACTGCCCGTTTCGAGAGTTTCTCAACTCGAATAACTAAAGCCAACGTGAACTTTTGCGGATCTCCAGGATCCGCT	Bioinformatic
P26		abgA	No	573--604	3--35	-13.5046	CDS-M	0.2328	0.698			0.23633033689	0.710	0.197042323663	0.512	0.251937	0.771	11	ATCAAACTGATTTTTCAGCCTGCAGAGGAAGGT	9278503	ACCCTTCCGGTTGCAGCCTGAGAAATCAGGCTGATGGCTGGTGACTTTTTAGTCACCAGCCT	Bioinformatic
P26		rcnA	No	391--402	3--14	-8.92003	CDS-M	0.2312	0.702	0.232144334613	0.680	0.223603074816	0.712	0.36523938655	0.608	0.216554	0.852	5	CGCAACTGGCTGGAG	9097040	ACCCTTCCGGTTGCAGCCTGAGAAATCAGGCTGATGGCTGGTGACTTTTTAGTCACCAGCCT	Bioinformatic
psrD		proP	ND	48--76	3--29	-14.8707	5'UTR - CDS	0.2592	0.746	0.286990380059	0.778	0.255496366537	0.741	0.225957434952	0.783	0.500459	0.657	9	ATGCTGAAAAGGAAAAAAGTAAAACCG	1419050	TAGGCATATTTTTTTCCATCAGATATAGCGTATTGATGATAGCCATTTTAAACTATGCGCTTCGTTTTGCAGGTTGATGTTTGTTATCAGCACTGAACGAAAATAAAGCAGTAACCCGCAATGTGTGCGAATTATTGGCAAAAGGCAACCACAGGCTGCCTTTTTCTTT	Bioinformatic
psrD		yahK	ND	272--286	4--17	-9.15336	CDS-M	0.2549	0.863	0.241623175323	0.697	0.255158951297	0.740	0.194772086702	0.491	0.315102	0.407	6	CAGGTAGAAAAATATGCG	9278503	TAGGCATATTTTTTTCCATCAGATATAGCGTATTGATGATAGCCATTTTAAACTATGCGCTTCGTTTTGCAGGTTGATGTTTGTTATCAGCACTGAACGAAAATAAAGCAGTAACCCGCAATGTGTGCGAATTATTGGCAAAAGGCAACCACAGGCTGCCTTTTTCTTT	Bioinformatic
psrN		fadH	ND	798--823	8--31	-7.48539	CDS-M	0.2656	0.7261	0.270446532798	0.758	0.264589843225	0.726	0.23334782431	0.624	0.198934	0.941	9	ATTGGCTGGCATGAAGCACGTATTCCG	729581	GCAAAGGGGAGTAACTTCATTGCCGGTCGATCGTCATTACGATGTGTGAAAAAACACATCCGGTCACCGGGCAACCCGAAAGGAATACGCAGACGTATTCCTTTTTTGTTGTAAGTGAGACCTTGCCGGAAGGCGAGGTCTATGCATAAAAAGCAGCGGCTGACGTCTTCCGACGTTGGCCGTTTTTT	Bioinformatic
psrN		tnaC	ND	67--79	135--148	-1.78089	CDS-5'	0.223	0.709	0.223070953205	0.709					0.103746	0.551	5	ATATGTGTGACCTCA	2345136	GCAAAGGGGAGTAACTTCATTGCCGGTCGATCGTCATTACGATGTGTGAAAAAACACATCCGGTCACCGGGCAACCCGAAAGGAATACGCAGACGTATTCCTTTTTTGTTGTAAGTGAGACCTTGCCGGAAGGCGAGGTCTATGCATAAAAAGCAGCGGCTGACGTCTTCCGACGTTGGCCGTTTTTT	Bioinformatic
psrO		caiA	ND	101--127	120--146	-13.9314	CDS-5'	0.2933	0.787		0.829	0.290480420266	0.781	0.321206846872	0.793	0.295503	0.898	10	CGCGAACTGATGGCCAGCGAAAACTGGGAG	1630901	ATCTTCTGCGCATCCTCGCGACTAATGACAACCCTAACCCAGCTCTATGTGGGTAAAGCCTCTCATTAGCCGCGCGAACCTCTGCAACGGAAGATCATTCATAGCAACAATACATTAGTTTCCAGTGAATTGCTGCCGTCAGCTTGAAAAAAGGGGCCACTCAGGCCCCCTTTT	Bioinformatic
psrO		garL	ND	369--383	131--145	-12.9445	CDS-M	0.2596	0.7493	0.238182251345	0.744	0.258337894053	0.744	0.342824032969	0.925	0.236073	0.77	5	GAGCTGGCGGTGGCA	1705543	ATCTTCTGCGCATCCTCGCGACTAATGACAACCCTAACCCAGCTCTATGTGGGTAAAGCCTCTCATTAGCCGCGCGAACCTCTGCAACGGAAGATCATTCATAGCAACAATACATTAGTTTCCAGTGAATTGCTGCCGTCAGCTTGAAAAAAGGGGCCACTCAGGCCCCCTTTT	Bioinformatic
rdlA		frdC	ND	363--372	1--10	-12.0577	CDS-M	0.2769	0.7749	0.272594354375	0.802	0.268748420336	0.754	0.287933472213	0.819	0.0787451	0.354	4	GGACCAGAGCCA	391567	GTTCTGGTTCAAGATTAGCCCCCGTTCTGTTGTCAGGTTGTACCTCTCAACGTGCGGGGGTTTTCTC	Bioinformatic
rdlA		hybC	ND	52--61	2--11	-12.2513	CDS-5'	0.2734	0.7945	0.263211553895	0.778	0.271825768309	0.797	0.278562109628	0.762	0.180281	0.553	4	ATGAGCCAGAGA	3516690	GTTCTGGTTCAAGATTAGCCCCCGTTCTGTTGTCAGGTTGTACCTCTCAACGTGCGGGGGTTTTCTC	Bioinformatic
rdlB		atoC	N _D	38--47	1--10	-12.9543	5'UTR	0.2501	0.683	0.201537126707	0.694	0.254306159358	0.678	0.288217562072	0.858	N_D	N_D	N_D	N_D	1482126	GTCTGGTTTCAAGATTAGCCCCCGTTCTGTTGTCAGGTTTTACCTCTCAACGTGCGGGGGTTTTCT	Bioinformatic
rdlB		ybjG	ND	95--104	1--10	-8.8072	CDS-5'	0.2258	0.688	0.210254831539	0.610	0.221070594072	0.707	0.331607238336	0.854	0.140243	0.604	4	GCGACGCCAGAC	9278503	GTCTGGTTTCAAGATTAGCCCCCGTTCTGTTGTCAGGTTTTACCTCTCAACGTGCGGGGGTTTTCT	Bioinformatic
rdlC		atoC	ND	38--47	1--10	-13.0106	5'UTR	0.2501	0.683	0.201537126707	0.694	0.254306159358	0.678	0.288217562072	0.858	N_D	N_D	N_D	N_D	1482126	GTCTGGTTTCAAGATTAGCCCCCGTTTTGTTGTCAGGTTTTACCTCTCAACGTGCGGGGGTTTTCTCT	Bioinformatic
rdlC		ybjG	ND	95--104	1--10	-8.86348	CDS-5'	0.2258	0.688	0.210254831539	0.610	0.221070594072	0.707	0.331607238336	0.854	0.140243	0.604	4	GCGACGCCAGAC	9278503	GTCTGGTTTCAAGATTAGCCCCCGTTTTGTTGTCAGGTTTTACCTCTCAACGTGCGGGGGTTTTCTCT	Bioinformatic
RdlD	ECK3525	ldrD	Yes	34--40	27--33	-0.76634	5'UTR	0.2565	0.706	0.256566893916	0.706					N_D	N_D	N_D	N_D	12123448	GTCTAGAGTCAAGATTAGCCCCCGTGGTGTTGTCAGGTGCATACCTGCAACGTGCGGGGGTTTT	Empiric
RprA	RprA-B	hns	ND	39--66	45--77	-11.0561	5'UTR - CDS	0.2075	0.7372	0.280589154082	0.726	0.303836772139	0.767	0.280937691592	0.605	0.256367	0.708	6	ATGAGCGAAGCACTTAAA	P0A910	ACGGTTATAAATCAACATATTGATTTATAAGCATGGAAATCCCCTGAGTGAAACAACGAATTGCTGTGTGTAGTCTTTGCCCATCTCCCACGATGGGCTTTTTTT	Bioinformatic
RprA	RprA-B	rpoS	Yes	-117…-94	33--62	-11.4038	5'UTR	0.2813	0.718584	0.240438578579	0.684	0.285265212349	0.721	0.327754330377	0.861	N_D	N_D	N_D	N_D	12410838	ACGGTTATAAATCAACATATTGATTTATAAGCATGGAAATCCCCTGAGTGAAACAACGAATTGCTGTGTGTAGTCTTTGCCCATCTCCCACGATGGGCTTTTTTT	Empiric
RprA	RprA-B	ompA	ND	558--579	46--75	-11.8935	CDS-M	0.2916	0.7658	0.268844738072	0.758	0.29368664249	0.770	0.275276551544	0.704	0.244005	0.73	8	GACGCACACACCATCGGCACTCGT	P0A910	ACGGTTATAAATCAACATATTGATTTATAAGCATGGAAATCCCCTGAGTGAAACAACGAATTGCTGTGTGTAGTCTTTGCCCATCTCCCACGATGGGCTTTTTTT	Bioinformatic
RprA	RprA-B	ompC	ND	645--670	45--75	-8.95191	CDS-M	0.3171	0.7776	0.34745911761	0.716	0.310394241776	0.789	0.310985350817	0.757	0.224508	0.714	9	GACGGCGTCGGCGGTTCTATCACTTAT	P06996	ACGGTTATAAATCAACATATTGATTTATAAGCATGGAAATCCCCTGAGTGAAACAACGAATTGCTGTGTGTAGTCTTTGCCCATCTCCCACGATGGGCTTTTTTT	Bioinformatic
RprA	RprA-B	ompF	ND	480--494	60--74	-13.72	CDS-M	0.2921	0.7751	0.298944301599	0.737	0.290699245855	0.782	0.232883483423	0.783	0.142564	0.704	5	ACTGCATACAGCGAT	P02931	ACGGTTATAAATCAACATATTGATTTATAAGCATGGAAATCCCCTGAGTGAAACAACGAATTGCTGTGTGTAGTCTTTGCCCATCTCCCACGATGGGCTTTTTTT	Bioinformatic
RprA	RprA-B	sodB	ND	212--227	63--78	-9.65548	CDS-M	0.2536	0.7755	0.237976139319	0.717	0.251858025227	0.810	0.293449506052	0.654	0.16905	0.875	6	GAAGAGATTATTCGCAGC	P0AGD3	ACGGTTATAAATCAACATATTGATTTATAAGCATGGAAATCCCCTGAGTGAAACAACGAATTGCTGTGTGTAGTCTTTGCCCATCTCCCACGATGGGCTTTTTTT	Bioinformatic
RseX		ompA	Yes	7--60	11--63	-15.5054	5'UTR - CDS	0.2916	0.7658	0.268844738072	0.758	0.29368664249	0.770	0.275276551544	0.704	0.327593	0.55	4	ATGAAAAAGACA	16513633	TTTTTATTATTCTGTGTCATGATGCTTCCGTTATTAGCCTTTTATCGTCTTGTTTATATTTTTTGGGCCGGCATGATGCCGGCTTTTTTTT	Empiric
RseX		ompC	Yes	11--50	30--65	-13.7406	5'UTR	0.3171	0.778	0.34745911761	0.716	0.310394241776	0.789	0.310985350817	0.757	N_D	N_D	N_D	N_D	16513633	TTTTTATTATTCTGTGTCATGATGCTTCCGTTATTAGCCTTTTATCGTCTTGTTTATATTTTTTGGGCCGGCATGATGCCGGCTTTTTTTT	Empiric
rttR		mokC	ND	288--309	79--94	-9.35219	3'UTR	0.261	0.58	0.257752598464	0.566	0.190843528898	0.591	0.229855592578	0.643	N_D	N_D	N_D	N_D	1943701	CAAAAGTCCCTGAACTTCCCAACGAATCCGCAATTAAATATTCTGCCCATGCGGGGAAGGATGAGAAGCTTCGACCAAGGTTCGACTCGAGCGCCAGCGAGAGAGCGTTGCCGCAGGCAACGACCCGAAGGGCGAAGCGCGCAGCGCTGAGTAATCCTTCCCCCACCACCA	Bioinformatic
rttR		xapR	ND	336--381	6--52	-20.6723	CDS-M	0.2353	0.62	0.228624542827	0.613	0.233912807404	0.632	0.233324788985	0.410	0.231304	0.523	16	GCAGGGCGGATTGAACTCGGCGTAGTGGGAACGGCAATGTGGGGACGG	2201776	CAAAAGTCCCTGAACTTCCCAACGAATCCGCAATTAAATATTCTGCCCATGCGGGGAAGGATGAGAAGCTTCGACCAAGGTTCGACTCGAGCGCCAGCGAGAGAGCGTTGCCGCAGGCAACGACCCGAAGGGCGAAGCGCGCAGCGCTGAGTAATCCTTCCCCCACCACCA	Bioinformatic
RybA		sucA	No	40--102	27--89	-17.7807	5'UTR - CDS	0.2804	0.774	0.228000732367	0.640	0.282492857689	0.781	0.327754330377	0.850	0.231387	0.622	18	ATGCAGAACAGCGCTTTGAAAGCCTGGTTGGACTCTTCTTACCTCTCTGGCGCA	2548486	TCATCCCTCAAGGATCGACGGGATTAGCAAGTCAGGAGGTCTTATGAATGAGTTCAAGAGGTGTATGCGCGTGTTTAGTCATTCTCCCT	Bioinformatic
RybA		yoeI	No	92--112	64--87	-14.1728	CDS-5'	0.2479	0.671	0.247929869521	0.671					0.244283	0.624	8	AAGGAGAATGACCATGTCGCATAA	9278503	TCATCCCTCAAGGATCGACGGGATTAGCAAGTCAGGAGGTCTTATGAATGAGTTCAAGAGGTGTATGCGCGTGTTTAGTCATTCTCCCT	Bioinformatic
RybB	RybBA	fadL	Yes	825--847	2--19	-8.66131	CDS-M	0.2489	0.7526	0.243221374113	0.681	0.247799253623	0.762	0.253368214452	0.753	0.244005	0.852	8	GACTTCAAAGGTAACTACAGCAGC	22180532	GCCACTGCTTTTCTTTGATGTCCCCATTTTGTGGAGCCCATCAACCCCGCCATTTCGGTTCAAGGTTGATGGGTTTTTTGT	Bioinformatic
RybB	RybBA	fiu	Yes	1083--1093	11--21	-10.7563	CDS-M	0.2539	0.7538	0.219240399673	0.645	0.256264354612	0.765	0.207814278804	0.549	0.118433	0.642	4	GGGGCGTCGAAT	22180532	GCCACTGCTTTTCTTTGATGTCCCCATTTTGTGGAGCCCATCAACCCCGCCATTTCGGTTCAAGGTTGATGGGTTTTTTGT	Empiric
RybB	RybBA	ompA	Yes	1056--1066	9--20	-8.90294	CDS-M	0.2916	0.7658	0.268844738072	0.758	0.29368664249	0.770	0.275276551544	0.704	0.297638	0.8	4	GGTATCAAAGAC	22180532	GCCACTGCTTTTCTTTGATGTCCCCATTTTGTGGAGCCCATCAACCCCGCCATTTCGGTTCAAGGTTGATGGGTTTTTTGT	Bioinformatic
RybB	RybBA	ompN	Yes	40--60	3--20	-13.6184	5'UTR - CDS	0.2712	0.775	0.257894388264	0.744	0.272761964857	0.783	0.220081260154	0.705	0.412741	1	4	ATGAAAAGCAAA	22180532	GCCACTGCTTTTCTTTGATGTCCCCATTTTGTGGAGCCCATCAACCCCGCCATTTCGGTTCAAGGTTGATGGGTTTTTTGT	Empiric
RybB	RybBA	tsx	Yes	405--424	3--21	-6.54706	CDS-M	0.2778	0.7863	0.231199592665	0.689	0.281769662748	0.811	0.39639170253	0.685	0.216602	0.8	7	GGTCCGTTCAAAGAGTGGTAC	22180532	GCCACTGCTTTTCTTTGATGTCCCCATTTTGTGGAGCCCATCAACCCCGCCATTTCGGTTCAAGGTTGATGGGTTTTTTGT	Empiric
RybB	RybBA	ompC	Yes	280--300	3--22	-11.9764	CDS-M	0.3171	0.7776	0.34745911761	0.716	0.310394241776	0.789	0.310985350817	0.757	0.285578	0.976	8	TGGGAATATCAGATCCAGGGCAAC	17007876	GCCACTGCTTTTCTTTGATGTCCCCATTTTGTGGAGCCCATCAACCCCGCCATTTCGGTTCAAGGTTGATGGGTTTTTTGT	Bioinformatic
RybB	RybBA	yaeC	Yes	880--910	4--32	-13.2924	3'UTR	0.3022	0.7824	0.29054646556	0.809	0.304442060656	0.777	0.242135198863	0.783	N_D	N_D	N_D	N_D	22180532	GCCACTGCTTTTCTTTGATGTCCCCATTTTGTGGAGCCCATCAACCCCGCCATTTCGGTTCAAGGTTGATGGGTTTTTTGT	Empiric
RybB	RybBA	ompF	Yes	133--150	2--27	-5.91465	CDS-5'	0.2921	0.7751	0.298944301599	0.737	0.290699245855	0.782	0.232883483423	0.783	0.381982	0.882	7	AAAGATGGCAACAAAGTAGAT	22180532	GCCACTGCTTTTCTTTGATGTCCCCATTTTGTGGAGCCCATCAACCCCGCCATTTCGGTTCAAGGTTGATGGGTTTTTTGT	Bioinformatic
RybB	RybBA	ompT	ND	142--178	2--29	-13.1572	CDS-5'	0.2293	0.6276	0.189411283157	0.564	0.238113805136	0.649	0.159706084432	0.491	0.15341	0.522	13	AACATAAATGCGGACATTAGTCTTGGAACTCTGAGCGGA	P09169	GCCACTGCTTTTCTTTGATGTCCCCATTTTGTGGAGCCCATCAACCCCGCCATTTCGGTTCAAGGTTGATGGGTTTTTTGT	Bioinformatic
RybB	RybBA	ompW	Yes	604--620	1--16	-5.82763	CDS-M	0.2376	0.7175	0.225745550495	0.610	0.237302635719	0.757	0.234587222658	0.743	0.262246	0.77	6	AATTATAAGCTGGGCGGT	17007876	GCCACTGCTTTTCTTTGATGTCCCCATTTTGTGGAGCCCATCAACCCCGCCATTTCGGTTCAAGGTTGATGGGTTTTTTGT	Bioinformatic
RybB	RybBA	pagC	Yes	547--568	4--23	-8.99309	CDS-M	0.2573	0.7474	0.223035344969	0.739	0.258785743055	0.748	0.303489326065	0.772	0.224951	0.879	8	CTGGCGGGTATTATGGTTTGGGCA	22180532	GCCACTGCTTTTCTTTGATGTCCCCATTTTGTGGAGCCCATCAACCCCGCCATTTCGGTTCAAGGTTGATGGGTTTTTTGT	Bioinformatic
rydB		acrA	Yes	77--115	22--60	-20.8848	CDS-5'	0.2699	0.717	0.262219537556	0.598	0.270187113979	0.739	0.227341262113	0.632	0.190912	0.537	14	CCTCTGGCGGTCGTTCTGATGCTCTCAGGCAGCTTAGCCCTA	378962	ATTATTCTTATCGCCCCTTCAAGAGCTAAGCCACTGAGAGTGCCGGAGATAAGCGCCGGATGGGGTAG	Bioinformatic
rydB		ppiC	Yes	226--256	20--48	-16.6712	CDS-M	0.2767	0.734	0.277401586716	0.660	0.247188486478	0.829	0.311101934975	0.822	0.1614	0.821	11	GTTCCGGCGTTCGATAAAGTGGTTTTCTCTTGT	1379743	ATTATTCTTATCGCCCCTTCAAGAGCTAAGCCACTGAGAGTGCCGGAGATAAGCGCCGGATGGGGTAG	Bioinformatic
RydC		yejA	Yes	1765--1772	38--45	-10.2126	CDS-M	0.2582	0.724	0.247833383742	0.795	0.257789056235	0.720	0.268561846434	0.595	0.132759	0.912	3	CAGCCGGCC	15618228	CTTCCGATGTAGACCCGTATTCTTCGCCTGTACCACGGGTCGGTTTTAGTACAGGCGTTTTCTT	Bioinformatic
RyeA		ydgI	No	1055--1078	176--197	-7.97876	CDS-M	0.2698	0.734	0.266722023683	0.731	0.269093576204	0.732	0.243783481746	0.846	0.194232	0.786	9	TGGTTGACCAACATCTGCGTGCAAATT	9278503	AAAGTCAGCGAAGGAAATGCTTCTGGCTTTTAACAGATAAAAAGAGACCGAACACGATTCCTGTATTCGGTCCAGGGAAATGGCTCTTGGGAGAGAGCCGTGCGCTAAAAGTTGGCATTAATGCAGGCTTAGTTGCCTTGCCCTTTAAGAATAGATGACGACGCCAGGTTTTCCAGTTTGCGTGCAAAATGGTCAATAAAAAGCGTGGTGGTCATCAGCTGAAATGTTAAAAACCGCCCGTTCTGGTGA	Bioinformatic
RyeA		ygeV	No	172--192	233--249	-15.1148	CDS-5'	0.2291	0.655	0.213458166612	0.588	0.229060252927	0.663	0.248777259727	0.556	0.166891	0.707	7	GTTGCCGGAACGGGCGCGTAT	9278503	AAAGTCAGCGAAGGAAATGCTTCTGGCTTTTAACAGATAAAAAGAGACCGAACACGATTCCTGTATTCGGTCCAGGGAAATGGCTCTTGGGAGAGAGCCGTGCGCTAAAAGTTGGCATTAATGCAGGCTTAGTTGCCTTGCCCTTTAAGAATAGATGACGACGCCAGGTTTTCCAGTTTGCGTGCAAAATGGTCAATAAAAAGCGTGGTGGTCATCAGCTGAAATGTTAAAAACCGCCCGTTCTGGTGA	Bioinformatic
RyeB		rpoS	Yes	36--42	113--119	-2.14365	5'UTR	0.2813	0.72	0.240438578579	0.684	0.285265212349	0.721	0.327754330377	0.861	N_D	N_D	N_D	N_D		GCTGATGACCACCACGCTTTTTATTGACCATTTTGCACGCAAACTGGAAAACCTGGCGTCGTCATCTATTCTTAAAGGGCAAGGCAACTAAGCCTGCATTAATGCCAACTTTTAGCGCACG	Empiric
RyeC		mtn	ND	327--343	82--98	-13.4898	CDS-M	0.2182	0.745	0.317164508361	0.776	0.258211773972	0.737	0.255318309849	0.750	0.241776	0.797	6	GACGAAGCACGTTATCAC	782530	GTGAGGGTTAGGGAGAGGTTTCCCCCTCCCCCTGGTGTTCTTAGTAAGCCTGGAAGCTAATCACTAAGAGTATCACCAGTATGATGACGTGCTTCATCATAACCCTTTCCTTATTAAAAGCCCTCTTCTCCGGGAGAGGCTTT	Bioinformatic
RyeC		yaeR	ND	2--16	48--62	-14.4737	5'UTR	0.2308	0.748	0.217884851717	0.772	0.2163728243	0.734	0.298049034017	0.731	N_D	N_D	N_D	N_D	9278503	GTGAGGGTTAGGGAGAGGTTTCCCCCTCCCCCTGGTGTTCTTAGTAAGCCTGGAAGCTAATCACTAAGAGTATCACCAGTATGATGACGTGCTTCATCATAACCCTTTCCTTATTAAAAGCCCTCTTCTCCGGGAGAGGCTTT	Bioinformatic
RyeD		rseP	ND	123--156	65--98	-10.3064	CDS-5'	0.2376	0.653	0.190859958024	0.645	0.244289077765	0.659	0.172543160154	0.494	0.141995	0.76	12	GGTCATTTCTGGGTTGCCCGGCGTTGTGGTGTTCGC	2995358	GTGAGGGTAGAGCGGGGTTTCCCCCGCCCTGGTAGTCTTAGTAAGCGGGGAAGCTTATGACTAAGAGCACCACGATGATGAGTAGCTTCATCATGACCCTTTCCTTATTTATGGCCCCTTCCTCGGGAGGGGCTTT	Bioinformatic
RyeD		yhhK	ND	42--70	73--99	-12.5491	5'UTR - CDS	0.2647	0.718	0.252367479692	0.664	0.263550209857	0.760	0.265200184148	0.716	0.312441	0.632	7	ATGAAGCTGACCATCATTCGA	2195019	GTGAGGGTAGAGCGGGGTTTCCCCCGCCCTGGTAGTCTTAGTAAGCGGGGAAGCTTATGACTAAGAGCACCACGATGATGAGTAGCTTCATCATGACCCTTTCCTTATTTATGGCCCCTTCCTCGGGAGGGGCTTT	Bioinformatic
RyeF		psuT	Yes	946--978	114--148	-10.9298	CDS-M	0.2494	0.734	0.260419252492	0.615	0.246771566644	0.750	0.223178422459	0.841	0.29456	0.93	12	GGCTATGTGCTGGCACCGCTGGCGTGGATCATGGGT	9278503	TGATTTTTACCGTTGCATCATGTCGCCCAATATGATGCTTGCTCGTACCAGGCCCCTGCAATTTCAACAGGGGCCTTTTTTTATCCCTGAACAGTATAAAAAACGAACGATAACCGTGATCTGTTGAGCGGGTGACAGTGCGCATAGCGTTGTGCTAAAAATATTGTATATATTCACATTAATTATGGGATTTAAATTACTAAAACTGATAAATATATATTCTAAATAGCAACTGGGTTATTCCTTAGCAATTAATGATTACATTGTAATAAATCATATTCTTTATCGATTGTTTCAGGCAGTGTTGTGCCTAATTATGCAAGCGGTTAATTCGTTGTATATTTAATTATACAATGATTTCGGTGTCCAGTAATTTAATTAGAGGAATCT	Bioinformatic
RyeF		rcsC	Yes	701--708	229--236	-8.44868	CDS-M	0.2509	0.692	0.220905444248	0.629	0.252205598789	0.702	0.223222433202	0.304	0.163942	0.502	4	AACCGGTTGCAG	1447156	TGATTTTTACCGTTGCATCATGTCGCCCAATATGATGCTTGCTCGTACCAGGCCCCTGCAATTTCAACAGGGGCCTTTTTTTATCCCTGAACAGTATAAAAAACGAACGATAACCGTGATCTGTTGAGCGGGTGACAGTGCGCATAGCGTTGTGCTAAAAATATTGTATATATTCACATTAATTATGGGATTTAAATTACTAAAACTGATAAATATATATTCTAAATAGCAACTGGGTTATTCCTTAGCAATTAATGATTACATTGTAATAAATCATATTCTTTATCGATTGTTTCAGGCAGTGTTGTGCCTAATTATGCAAGCGGTTAATTCGTTGTATATTTAATTATACAATGATTTCGGTGTCCAGTAATTTAATTAGAGGAATCT	Bioinformatic
RyfA		ascG	ND	302--327	1--22	-17.729	CDS-M	0.2448	0.705	0.268036528598	0.734	0.241526914777	0.709	0.16716454658	0.482	0.268694	0.606	10	GCGCGAATGGCGGAAGAGAAAGGGCGGCAG	1630307	GCGGCCCTTTCCGCCGTCTCGCAAACGGGCGCTGGCTTTAGGAAAGGATGTTCCGTGGCCGTAAATGCAGGTGTTTCACAGCGCTTGCTATCGCGGCAATATCGCCAGTGGTGCTGTCGTGATGCGGTCTTCGCATGGACCGCACAATGAAGATACGGTGCTTTTGTATCGTACTTATTGTTTCTGGTGCGCTGTTAACCGAGGTAAATAATAACCGGAGTCTCTCCGGCGACAATTTACTGGTGGTTAACAACCTTCAGAGCAGCAAGTAAGCCCGAATGCCGCCCTTTGGGCGGCATATTTT	Bioinformatic
RyfA		napB	ND	170--188	3--21	-16.767	CDS-5'	0.2575	0.782	0.25862579009	0.755	0.249405202775	0.804	0.256705837384	0.722	0.193057	0.559	7	TCCGGGACACAGGAAGGGGCC	1917846	GCGGCCCTTTCCGCCGTCTCGCAAACGGGCGCTGGCTTTAGGAAAGGATGTTCCGTGGCCGTAAATGCAGGTGTTTCACAGCGCTTGCTATCGCGGCAATATCGCCAGTGGTGCTGTCGTGATGCGGTCTTCGCATGGACCGCACAATGAAGATACGGTGCTTTTGTATCGTACTTATTGTTTCTGGTGCGCTGTTAACCGAGGTAAATAATAACCGGAGTCTCTCCGGCGACAATTTACTGGTGGTTAACAACCTTCAGAGCAGCAAGTAAGCCCGAATGCCGCCCTTTGGGCGGCATATTTT	Bioinformatic
RyfB		yaeI	ND	364--386	111--132	-16.462	CDS-M	0.245	0.664	0.224184562496	0.677	0.240267584495	0.660	0.459442834077	0.701	0.120286	0.492	8	CTCTCCCCCCTTGCCGAATGTGCG	8202364	CGTTATTGAAGATTTTGCTGTGCTTTACACCATGCCACAGAATTCCCCCATTGAAACGAGTGGTGTCGTCAAAGCTCTGGTGTGGAGTGCAGCATGCACCCTCAATAACTCGCACGTTCAGTTTTGGGGAGATGTAAGGGCTAATCTGAATGGCTGCATTCCTTGTTTAAGGAAAAACGAATGACTGATTGCCGATACCTGATTAAACGGGTCATCAAAATCATCATTGCTGTTTTACAGCTGATCCTTCTGTTCTTATAACACAAGGAAACGTACTTAAGGTGCGTCCGGTGAACCAGTCGGACGCACCTTTAATAAC	Bioinformatic
RyfB		yeeJ	ND	1982--1994	123--139	-12.6075	CDS-M	0.239	0.665	0.226407729158	0.504	0.238839727134	0.669	0.223310013814	0.740	0.182181	0.576	5	GACCGTTATCTCTCC	9278503	CGTTATTGAAGATTTTGCTGTGCTTTACACCATGCCACAGAATTCCCCCATTGAAACGAGTGGTGTCGTCAAAGCTCTGGTGTGGAGTGCAGCATGCACCCTCAATAACTCGCACGTTCAGTTTTGGGGAGATGTAAGGGCTAATCTGAATGGCTGCATTCCTTGTTTAAGGAAAAACGAATGACTGATTGCCGATACCTGATTAAACGGGTCATCAAAATCATCATTGCTGTTTTACAGCTGATCCTTCTGTTCTTATAACACAAGGAAACGTACTTAAGGTGCGTCCGGTGAACCAGTCGGACGCACCTTTAATAAC	Bioinformatic
RyfC		gltD	ND	358--383	1--21	7.98029	CDS-M	0.3094	0.812	0.268375170328	0.795	0.311127221758	0.813	0.323461019152	0.900	0.306254	0.823	9	CTGTGCGAAGGTTCCTGCACTCTGAAC	1447980	GTTGAGGGTGCATGCTGCACAAAATTAAAGTTAAAAAGTAAAACCCCCGTTCCTTACCAGTTCGGGGGTTTTACTTT	Bioinformatic
RyfC		ycjZ	ND	118--137	1--20	10.1866	CDS-5'	0.2286	0.602	0.260448800996	0.617	0.219103187607	0.605	0.252079290383	0.469	0.260049	0.827	7	CGTGCAGCAGCCCGCCTGAGC	9278503	GTTGAGGGTGCATGCTGCACAAAATTAAAGTTAAAAAGTAAAACCCCCGTTCCTTACCAGTTCGGGGGTTTTACTTT	Bioinformatic
RyfD		mprA	ND	167--177	86--96	-12.8146	CDS-5'	0.2508	0.697	0.251805994961	0.693	0.239556980065	0.693	0.259774822223	0.770	0.349132	0.671	5	AAGCTGCTGGAGAAC	4071	AATCAAGACGATCCGGTACGCGTGATTTTCTTTTCACATTAATCTGGTCAATAACCTTGAATAATTGAGGGATGACCTCATTTAATCTCCAGTAGCAACTTTGATCCGTTATGGGAGGAGTTATGCGTCTGGATCGTCTTACT	Bioinformatic
RyfD		yfbS	ND	292--310	95--113	-12.4388	CDS-M	0.2512	0.709	0.212291904221	0.632	0.252742157844	0.714	0.321301906664	0.904	0.183964	0.741	7	ACATGGCTGGTCAAAGTTGCG	9278503	AATCAAGACGATCCGGTACGCGTGATTTTCTTTTCACATTAATCTGGTCAATAACCTTGAATAATTGAGGGATGACCTCATTTAATCTCCAGTAGCAACTTTGATCCGTTATGGGAGGAGTTATGCGTCTGGATCGTCTTACT	Bioinformatic
RygC		kduD	ND	749--756	47--54	-7.27275	CDS-M	0.2519	0.719	0.226278278871	0.703	0.253859204562	0.713	0.284380510826	0.952	0.0787451	0.574	4	TCCAGCGCTTCA	1766386	GTAAGGGTAAGGGAGGATTGCTCCTCCCCTGAGACTGACTGTTAATAAGCGCTGAAACTTATGAGTAACAGTACAATCAGTATGATGACAAGTCGCATCATAACCCTTCTCCTTCAAGCCCTCGCTTCGGTGAGGGCTTT	Bioinformatic
RygC		menH	ND	422--429	48--55	-5.34798	CDS-M	0.2285	0.692	0.217659969278	0.688	0.223553481974	0.693	0.272421223992	0.683	0.286179	0.836	4	CGTCAGCGTTCC	1629162	GTAAGGGTAAGGGAGGATTGCTCCTCCCCTGAGACTGACTGTTAATAAGCGCTGAAACTTATGAGTAACAGTACAATCAGTATGATGACAAGTCGCATCATAACCCTTCTCCTTCAAGCCCTCGCTTCGGTGAGGGCTTT	Bioinformatic
RygD	RygD-D	rfbB	ND	61--94	37--70	-9.59831	CDS-5'	0.2191	0.6923	0.19646361225	0.607	0.21824049286	0.702	0.323524805605	0.923	0.143454	0.576	12	CTTGTTACTGGTGGCGCAGGATTTATTGGTTCAGCT	1556102	ACAAGGGTGAGGGAGGATTTCTCCCCCCTCTGATTGGCTGTTAATAAGCTGCGAAACTTACGAGTAACAACACAATCAGTATGATGACGAGCTTCATCATAACCCTTTCCTTCTGTAAGGCCCCCTTCTTCGGGAGGGGCTTTCC	Bioinformatic
RygD	RygD-F	sufD	ND	633--646	79--92	-8.40804	CDS-M	0.258	0.7361	0.238854426857	0.723	0.260161023138	0.748	0.21032401325	0.433	0.105322	0.847	5	GCTCGTCATTTTACC	9278503	ACAAGGGTGAGGGAGGATTTCTCCCCCCTCTGATTGGCTGTTAATAAGCTGCGAAACTTACGAGTAACAACACAATCAGTATGATGACGAGCTTCATCATAACCCTTTCCTTCTGTAAGGCCCCCTTCTTCGGGAGGGGCTTT	Bioinformatic
RygD	RygD-B	ybaS	ND	4--23	11--28	-8.55227	5'UTR	0.2545	0.7072	0.245166304265	0.718	0.250669293309	0.706	0.280572326661	0.658	N_D	N_D	N_D	N_D	9278503	ACAAGGGTGAGGGAGGATTTCTCCCCCCTCTGATTGGCTGTTAATAAGCTGCGAAACTTACGAGTAACAACACAATCAGTATGATGACGAGCTTCATCATAACCCTTTCCTTCTGTAAGGCCCCCTTCTTCGGGAGGGGCTTT	Bioinformatic
RygD	RygD-H	yqjE	ND	433--439	108--114	-5.51516	CDS-M	0.2678	0.6653	0.261968438239	0.667	0.260220312916	0.681	0.286206814028	0.581	0.125	0.449	3	GAGGAGGAG	9278503	ACAAGGGTGAGGGAGGATTTCTCCCCCCTCTGATTGGCTGTTAATAAGCTGCGAAACTTACGAGTAACAACACAATCAGTATGATGACGAGCTTCATCATAACCCTTTCCTTCTGTAAGGCCCCCTTCTTCGGGAGGGGCTTTCC	Bioinformatic
RygE		yeaW	ND	263--274	75--86	-7.74497	CDS-M	0.2706	0.792	0.232854748468	0.763	0.271810016932	0.796	0.315231203573	0.825	0.268052	0.806	5	AGCATCGTGCTGGTA	9097040	TTGACGCTGTTGTTTTTTCAACCTAGAGTAAAGGAACAAGGGTAAGGGAGGATTTCTCCCCCCTCTGATGAGTTGTTAGTAAGTCGGGAAACTTAACAGTAACAACACAACCAGTATGATGACGAGCTTCATCATAACCCTTTCCTTATA	Bioinformatic
RygE		yjaZ	ND	39--45	107--113	-4.86786	5'UTR	0.2219	0.646	0.188945432797	0.692	0.232680534411	0.638	0.204048267238	0.527	N_D	N_D	N_D	N_D	1656498	TTGACGCTGTTGTTTTTTCAACCTAGAGTAAAGGAACAAGGGTAAGGGAGGATTTCTCCCCCCTCTGATGAGTTGTTAGTAAGTCGGGAAACTTAACAGTAACAACACAACCAGTATGATGACGAGCTTCATCATAACCCTTTCCTTATA	Bioinformatic
RygE		ypdI	ND	284--292	48--56	-7.04014	CDS-M	0.2074	0.556	0.20890315455	0.576	0.204747434819	0.545	0.147228219919	0.498	0.0569866	0.55	4	CCTTTTCCGACA	8759582	TTGACGCTGTTGTTTTTTCAACCTAGAGTAAAGGAACAAGGGTAAGGGAGGATTTCTCCCCCCTCTGATGAGTTGTTAGTAAGTCGGGAAACTTAACAGTAACAACACAACCAGTATGATGACGAGCTTCATCATAACCCTTTCCTTATA	Bioinformatic
RyhB	RyhBA2	citG	ND	30--56	37--61	-13.9329	5'UTR - CDS	0.2442	0.653	0.251105564293	0.691	0.238445255781	0.643	0.18881180275	0.698	0.188	0.746	2	ATGTCG	P77231	GCGATCAGGAAGACCCTCGCGGAGAACCTGAAAGCACGACATTGCTCACATTGCTTCCAGTATTACTTAGCCAGCCGGGTGCTGGCTTTT	Bioinformatic
RyhB	RyhBA2-RyhBA3	galK	ND	697--741	37--82	-8.13882	CDS-M	0.2769	0.7522	0.240503903396	0.761	0.279300467127	0.758	0.21030325076	0.529	0.319985	0.952	16	CGTACCCTGGTTGGCAGCGAATACAACACCCGTCGTGAACAGTGCGAA	P0A6T3	GCGATCAGGAAGACCCTCGCGGAGAACCTGAAAGCACGACATTGCTCACATTGCTTCCAGTATTACTTAGCCAGCCGGGTGCTGGCTTTT	Bioinformatic
RyhB	RyhBA2	gltA	ND	872--882	54--64	-11.6889	CDS-M	0.2832	0.8023	0.248950794258	0.692	0.286024945636	0.819	0.290034203693	0.822	0.570003	1	5	AAAATGCTGGAAGAA	P0ABH7	GCGATCAGGAAGACCCTCGCGGAGAACCTGAAAGCACGACATTGCTCACATTGCTTCCAGTATTACTTAGCCAGCCGGGTGCTGGCTTTT	Bioinformatic
RyhB	RyhBA1-RyhBA2	hns	ND	402--455	3--66	-15.4419	CDS-M	0.2075	0.7372	0.280589154082	0.726	0.303836772139	0.767	0.280937691592	0.605	0.343122	0.701	18	GTAATCAAAAAAGCAATGGATGAGCAAGGTAAATCCCTCGACGATTTCCTGATC	P0ACF8	GCGATCAGGAAGACCCTCGCGGAGAACCTGAAAGCACGACATTGCTCACATTGCTTCCAGTATTACTTAGCCAGCCGGGTGCTGGCTTTT	Bioinformatic
RyhB	RyhBA2-RyhBA3	icd	ND	842--870	66--90	-7.73732	CDS-M	0.2977	0.7872	0.290584011666	0.705	0.295502376309	0.797	0.349322736499	0.897	0.341863	0.825	11	CTGAAAGTTAAAAACCCGAACACTGGCAAAGAG	P11071	GCGATCAGGAAGACCCTCGCGGAGAACCTGAAAGCACGACATTGCTCACATTGCTTCCAGTATTACTTAGCCAGCCGGGTGCTGGCTTTT	Bioinformatic
RyhB	RyhBA1-RyhBA2	kdpA	ND	901--937	15--50	-15.4915	CDS-M	0.2588	0.742	0.218281720826	0.606	0.263068556298	0.759	0.199992248549	0.623	0.244007	0.829	13	CTGTGGGCGATGTCAGTGATTTTTGTCATCTGCGTAGGC	P03959	GCGATCAGGAAGACCCTCGCGGAGAACCTGAAAGCACGACATTGCTCACATTGCTTCCAGTATTACTTAGCCAGCCGGGTGCTGGCTTTT	Bioinformatic
RyhB	RyhBA2	mdh	ND	678--699	42--64	-9.80788	CDS-M	0.2843	0.781	0.21830994864	0.619	0.295431466899	0.819	0.309120456828	0.731	0.215451	0.715	8	GGTACTGAAGTGGTTGAAGCGAAG	P61889	GCGATCAGGAAGACCCTCGCGGAGAACCTGAAAGCACGACATTGCTCACATTGCTTCCAGTATTACTTAGCCAGCCGGGTGCTGGCTTTT	Bioinformatic
RyhB	RyhBA2-RyhBA3	metH	ND	28--58	42--72	-18.4802	5'UTR - CDS	0.2853	0.778	0.295014141855	0.819	0.283878046328	0.776	0.275928822149	0.701	0.069933	1	3	GTGAGCAGC	P13009	GCGATCAGGAAGACCCTCGCGGAGAACCTGAAAGCACGACATTGCTCACATTGCTTCCAGTATTACTTAGCCAGCCGGGTGCTGGCTTTT	Bioinformatic
RyhB	RyhBA1-RyhBA2-RyhBA3	metI	ND	2--93	14--86	-12.1389	5'UTR - CDS	0.2652	0.755	0.277464159199	0.793	0.271617921818	0.756	0.217134117373	0.569	0.340719	0.735	15	ATGTCTGAGCCGATGATGTGGCTGCTGGTTCGTGGCGTATGGGAA	P31547	GCGATCAGGAAGACCCTCGCGGAGAACCTGAAAGCACGACATTGCTCACATTGCTTCCAGTATTACTTAGCCAGCCGGGTGCTGGCTTTT	Bioinformatic
RyhB	RyhBA1-RyhBA2	motA	ND	34--69	25--61	-12.714	5'UTR - CDS	0.2515	0.705	0.208706804699	0.611	0.257432925602	0.731	0.280489317049	0.604	0.148748	0.498	7	GTGCTTATCTTATTAGGTTAC	P09348	GCGATCAGGAAGACCCTCGCGGAGAACCTGAAAGCACGACATTGCTCACATTGCTTCCAGTATTACTTAGCCAGCCGGGTGCTGGCTTTT	Bioinformatic
RyhB	RyhBA1	ompA	ND	470--482	9--26	9.04456	CDS-M	0.2916	0.7658	0.268844738072	0.758	0.29368664249	0.770	0.275276551544	0.704	0.116403	0.693	5	GTTTCTCCGGTCTTC	P0A910	GCGATCAGGAAGACCCTCGCGGAGAACCTGAAAGCACGACATTGCTCACATTGCTTCCAGTATTACTTAGCCAGCCGGGTGCTGGCTTTT	Bioinformatic
RyhB	RyhBA2-RyhBA3	ompC	ND	811--826	64--80	-7.31264	CDS-M	0.3171	0.778	0.34745911761	0.716	0.310394241776	0.789	0.310985350817	0.757	0.215419	0.7	6	TACCTGGCTGCTCAGTAC	P06996	GCGATCAGGAAGACCCTCGCGGAGAACCTGAAAGCACGACATTGCTCACATTGCTTCCAGTATTACTTAGCCAGCCGGGTGCTGGCTTTT	Bioinformatic
RyhB	RyhBA1	ompF	ND	369--380	10--23	-10.1886	CDS-M	0.2921	0.7751	0.298944301599	0.737	0.290699245855	0.782	0.232883483423	0.783	0.0904606	0.601	4	TTCGCGGGTCTT	P02931	GCGATCAGGAAGACCCTCGCGGAGAACCTGAAAGCACGACATTGCTCACATTGCTTCCAGTATTACTTAGCCAGCCGGGTGCTGGCTTTT	Bioinformatic
RyhB	RyhBA2	acnA	Yes	46--57	36--47	-10.8644	5'UTR - CDS	0.2686	0.711	0.252075385411	0.574	0.258130978185	0.720	0.257085312169	0.716	0.153297	0.628	3	ATGTCGTCA	11917098	GCGATCAGGAAGACCCTCGCGGAGAACCTGAAAGCACGACATTGCTCACATTGCTTCCAGTATTACTTAGCCAGCCGGGTGCTGGCTTTT	Empiric
RyhB	RyhBA2	bfr	Yes	28--47	42--61	-9.67632	5'UTR	0.2757	0.729	0.244768592256	0.659	0.277799424082	0.760	0.365348151835	0.794	N_D	N_D	N_D	N_D	11917098	GCGATCAGGAAGACCCTCGCGGAGAACCTGAAAGCACGACATTGCTCACATTGCTTCCAGTATTACTTAGCCAGCCGGGTGCTGGCTTTT	Empiric
RyhB	RyhBA1	ftn	Yes	404--432	1--25	-5.59659	CDS-M	0.2793	0.7743	0.278988160145	0.802	0.26547842195	0.790	0.224186857582	0.543	0.169065	0.767	11	AATTTCCTGCAATGGTATGTTTCTGAGCAGCAT	16199566	GCGATCAGGAAGACCCTCGCGGAGAACCTGAAAGCACGACATTGCTCACATTGCTTCCAGTATTACTTAGCCAGCCGGGTGCTGGCTTTT	Empiric
RyhB	RyhBA2	fumA	Yes	32--55	38--58	-12.7307	5'UTR - CDS	0.2686	0.7589	0.222198958865	0.633	0.272794526094	0.775	0.197216852762	0.697	0.125	0.667	2	ATGTCA	11917098	GCGATCAGGAAGACCCTCGCGGAGAACCTGAAAGCACGACATTGCTCACATTGCTTCCAGTATTACTTAGCCAGCCGGGTGCTGGCTTTT	Empiric
RyhB	RyhBA1	fur	Yes	320--329	1--9	-5.43411	CDS-M	0.269	0.7524	0.274463847718	0.691	0.256560620395	0.769	0.286601603405	0.972	0.148863	0.887	4	CACCTGATCTGC	17268550	GCGATCAGGAAGACCCTCGCGGAGAACCTGAAAGCACGACATTGCTCACATTGCTTCCAGTATTACTTAGCCAGCCGGGTGCTGGCTTTT	Empiric
RyhB	RyhBA1-RyhBA2	perM	ND	769--803	22--62	-10.2461	CDS-M	0.2694	0.736	0.228334661782	0.737	0.276262794351	0.737	0.220189805089	0.680	0.269541	0.725	12	CTGCTGCTGGCAGTGCTGGTCGGCTTCTCGGTTCTT	P0AFI9	GCGATCAGGAAGACCCTCGCGGAGAACCTGAAAGCACGACATTGCTCACATTGCTTCCAGTATTACTTAGCCAGCCGGGTGCTGGCTTTT	Bioinformatic
RyhB	RyhBA2-RyhBA3	iscS	Yes	1--53	40--86	-12.3592	5'UTR - CDS	0.304	0.7934	0.289454426783	0.774	0.307593253653	0.794	0.195078806506	0.907	1	1	1	ATG	19407815	GCGATCAGGAAGACCCTCGCGGAGAACCTGAAAGCACGACATTGCTCACATTGCTTCCAGTATTACTTAGCCAGCCGGGTGCTGGCTTTT	Empiric
RyhB	RyhBA2	proA	ND	152--161	52--61	-11.7771	CDS-5'	0.2834	0.756	0.301427009769	0.773	0.279424734657	0.749	0.268773821111	0.951	0.375111	0.881	4	GAACTGGAAGCA	P07004	GCGATCAGGAAGACCCTCGCGGAGAACCTGAAAGCACGACATTGCTCACATTGCTTCCAGTATTACTTAGCCAGCCGGGTGCTGGCTTTT	Bioinformatic
RyhB	RyhBA1	ptsG	ND	740--750	21--31	-9.49174	CDS-M	0.2775	0.7766	0.288910300208	0.719	0.273461816636	0.784	0.333934398706	0.786	0.138335	0.801	15	GGTCAGGTTTTCCAC	P69786	GCGATCAGGAAGACCCTCGCGGAGAACCTGAAAGCACGACATTGCTCACATTGCTTCCAGTATTACTTAGCCAGCCGGGTGCTGGCTTTT	Bioinformatic
RyhB	RyhBA1-RyhBA2	sdhD	Yes	18--38	19--41	-11.0053	5'UTR	0.2597	0.747	0.240286300839	0.689	0.27499892842	0.803	0.207194336349	0.745	N_D	N_D	N_D	N_D	11917098	GCGATCAGGAAGACCCTCGCGGAGAACCTGAAAGCACGACATTGCTCACATTGCTTCCAGTATTACTTAGCCAGCCGGGTGCTGGCTTTT	Empiric
RyhB	RyhBA2	shiA	Yes	19--33	44--57	-11.3729	5'UTR	0.2305	0.655	0.214621157411	0.603	0.230306135587	0.666	0.257009251381	0.546	N_D	N_D	N_D	N_D	17542919	GCGATCAGGAAGACCCTCGCGGAGAACCTGAAAGCACGACATTGCTCACATTGCTTCCAGTATTACTTAGCCAGCCGGGTGCTGGCTTTT	Empiric
RyhB	RyhBA3	sodB	Yes	414--430	70--87	-11.3209	CDS-M	0.2536	0.7755	0.237976139319	0.717	0.251858025227	0.810	0.293449506052	0.654	0.202935	1	6	GGCTGGACCTGGCTGGTG	16717284	GCGATCAGGAAGACCCTCGCGGAGAACCTGAAAGCACGACATTGCTCACATTGCTTCCAGTATTACTTAGCCAGCCGGGTGCTGGCTTTT	Empiric
RyhB	RyhBA2	sucB	ND	181--197	52--68	-13.6727	CDS-5'	0.3118	0.796	0.307001369828	0.722	0.309196927319	0.810	0.365307830141	0.723	0.481248	0.746	6	AAAGTGGTACTGGAAGTA	P0AFG6	GCGATCAGGAAGACCCTCGCGGAGAACCTGAAAGCACGACATTGCTCACATTGCTTCCAGTATTACTTAGCCAGCCGGGTGCTGGCTTTT	Bioinformatic
RyhB	RyhBA1	sucC	ND	400--419	9--27	-8.47043	CDS-M	0.3065	0.796	0.232316029344	0.746	0.318571802412	0.806	0.263196839487	0.721	0.183768	0.766	7	AGTTCCCGTCGTGTGGTCTTT	P0A836	GCGATCAGGAAGACCCTCGCGGAGAACCTGAAAGCACGACATTGCTCACATTGCTTCCAGTATTACTTAGCCAGCCGGGTGCTGGCTTTT	Bioinformatic
RyhB	RyhBA2-RyhBA3	sucD	ND	270--304	53--85	-9.47855	CDS-M	0.2957	0.793	0.276458996565	0.760	0.291626251509	0.800	0.37019743267	0.819	0.251639	0.764	12	CCAGCACCGTTCTGCAAAGACTCCATTCTGGAAGCC	P0AGE9	GCGATCAGGAAGACCCTCGCGGAGAACCTGAAAGCACGACATTGCTCACATTGCTTCCAGTATTACTTAGCCAGCCGGGTGCTGGCTTTT	Bioinformatic
RyhB	RyhBA2	sugE	ND	82--105	37--62	-11.8593	CDS-5'	0.2442	0.697	0.230426145469	0.729	0.251105514903	0.654	0.213220761877	0.742	0.297008	0.845	9	CTGCTGGAAGTGGTATGGGCCGTTGGC	P69937	GCGATCAGGAAGACCCTCGCGGAGAACCTGAAAGCACGACATTGCTCACATTGCTTCCAGTATTACTTAGCCAGCCGGGTGCTGGCTTTT	Bioinformatic
RyhB	RyhBA2	yadS	ND	558--596	35--66	-7.30722	CDS-M	0.2631	0.699	0.277435992745	0.645	0.254341158204	0.717	0.255092963654	0.717	0.330427	0.707	13	GTACCACTGGAAACAGCCAGTATGATGGGCATGGTCGTG	P0AFP0	GCGATCAGGAAGACCCTCGCGGAGAACCTGAAAGCACGACATTGCTCACATTGCTTCCAGTATTACTTAGCCAGCCGGGTGCTGGCTTTT	Bioinformatic
RyhB	RyhBA2	yagJ	ND	126--161	33--68	-17.3814	CDS-5'	0.2477	0.671	0.268902341486	0.765	0.245096681551	0.653	0.150037154525	0.619	0.300692	0.748	12	GAGGAATATCTGGAAGCAATCATGGAGGCTCGTGTT	P77169	GCGATCAGGAAGACCCTCGCGGAGAACCTGAAAGCACGACATTGCTCACATTGCTTCCAGTATTACTTAGCCAGCCGGGTGCTGGCTTTT	Bioinformatic
RyhB	RyhBA2	yagT	ND	34--58	42--64	-9.04503	5'UTR - CDS	0.2438	0.659	0.216260514624	0.717	0.249073287139	0.650	0.230404740896	0.541	0.25	1	3	ATGAGCAAC	P77165	GCGATCAGGAAGACCCTCGCGGAGAACCTGAAAGCACGACATTGCTCACATTGCTTCCAGTATTACTTAGCCAGCCGGGTGCTGGCTTTT	Bioinformatic
RyhB	RyhBA1	ybjG	ND	450--465	1--14	-9.58469	CDS-M	0.2258	0.688	0.210254831539	0.610	0.221070594072	0.707	0.331607238336	0.854	0.147167	0.791	6	GTCATTGCCTGGTCGCGC	P75806	GCGATCAGGAAGACCCTCGCGGAGAACCTGAAAGCACGACATTGCTCACATTGCTTCCAGTATTACTTAGCCAGCCGGGTGCTGGCTTTT	Bioinformatic
RyhB	RyhBA2	ydaN	ND	35--61	41--65	-14.6356	5'UTR - CDS	0.2369	0.694	0.214235567956	0.710	0.241581083989	0.694	0.167312611612	0.626	0.176852	1	4	GTGGAAGCGATT	P64423	GCGATCAGGAAGACCCTCGCGGAGAACCTGAAAGCACGACATTGCTCACATTGCTTCCAGTATTACTTAGCCAGCCGGGTGCTGGCTTTT	Bioinformatic
RyhB	RyhBA1-RyhBA2	yecD	ND	15--43	27--52	-7.45785	5'UTR	0.2322	0.707	0.221367952405	0.679	0.230702207815	0.725	0.240518938786	0.625	N_D	N_D	N_D	N_D	P0ADI7	GCGATCAGGAAGACCCTCGCGGAGAACCTGAAAGCACGACATTGCTCACATTGCTTCCAGTATTACTTAGCCAGCCGGGTGCTGGCTTTT	Bioinformatic
RyhB	RyhBA2	yegK	ND	14--29	53--68	-12.6431	5'UTR	0.2472	0.683	0.211940883733	0.689	0.248750290135	0.684	0.291950975991	0.641	N_D	N_D	N_D	N_D	P76395	GCGATCAGGAAGACCCTCGCGGAGAACCTGAAAGCACGACATTGCTCACATTGCTTCCAGTATTACTTAGCCAGCCGGGTGCTGGCTTTT	Bioinformatic
RyhB	RyhBA1	ygeZ	ND	23--40	9--27	-12.761	5'UTR	0.2411	0.719	0.260898248635	0.739	0.2383933831	0.719	0.191069096803	0.623	N_D	N_D	N_D	N_D	Q46806	GCGATCAGGAAGACCCTCGCGGAGAACCTGAAAGCACGACATTGCTCACATTGCTTCCAGTATTACTTAGCCAGCCGGGTGCTGGCTTTT	Bioinformatic
RyhB	RyhBA2	ygiQ	ND	40--56	44--60	-15.6769	5'UTR - CDS	0.2706	0.782	0.228108957218	0.755	0.272850444916	0.786	0.220319634284	0.650	0.125	1	2	ATGAGC	Q46861	GCGATCAGGAAGACCCTCGCGGAGAACCTGAAAGCACGACATTGCTCACATTGCTTCCAGTATTACTTAGCCAGCCGGGTGCTGGCTTTT	Bioinformatic
RyhB	RyhBA2	ygiT	ND	489--490	44--51	-7.3443	3'UTR	0.2448	0.637	0.254114231509	0.711	0.230677727773	0.597	0.234795006936	0.582	N_D	N_D	N_D	N_D	Q46864	GCGATCAGGAAGACCCTCGCGGAGAACCTGAAAGCACGACATTGCTCACATTGCTTCCAGTATTACTTAGCCAGCCGGGTGCTGGCTTTT	Bioinformatic
RyhB	RyhBA2	yheF	ND	1693--1723	38--62	-10.0698	CDS-M	0.254	0.686	0.267018105698	0.660	0.254509455468	0.692	0.126946184112	0.498	0.200918	0.682	11	TTGCTGGATGATTTTTCTAAAGAGCAAGTGTCA	P45758	GCGATCAGGAAGACCCTCGCGGAGAACCTGAAAGCACGACATTGCTCACATTGCTTCCAGTATTACTTAGCCAGCCGGGTGCTGGCTTTT	Bioinformatic
RyhB	RyhBA2	yiaM	ND	59--73	50--64	-9.81633	CDS-5'	0.2202	0.624	0.205538647728	0.577	0.227202878993	0.671	0.163696314267	0.447	0.22838	0.369	6	AAAATACTCGAAGCAATA	P37674	GCGATCAGGAAGACCCTCGCGGAGAACCTGAAAGCACGACATTGCTCACATTGCTTCCAGTATTACTTAGCCAGCCGGGTGCTGGCTTTT	Bioinformatic
RyhB	RyhBA2	ykgE	ND	31--53	35--57	-15.3101	5'UTR - CDS	0.2679	0.678	0.259181071034	0.677	0.265886449691	0.675	0.222953612632	0.745	0.313	0.834	1	GTG	P77252	GCGATCAGGAAGACCCTCGCGGAGAACCTGAAAGCACGACATTGCTCACATTGCTTCCAGTATTACTTAGCCAGCCGGGTGCTGGCTTTT	Bioinformatic
RyhB	RyhBA1	ynfF	ND	596--620	1--24	-11.9647	CDS-M	0.2547	0.699	0.232729061335	0.617	0.255642150249	0.706	0.227341262113	0.666	0.136449	0.705	9	AACTCTTGCGGTGGTTTTCTCAGTCGC	P77783	GCGATCAGGAAGACCCTCGCGGAGAACCTGAAAGCACGACATTGCTCACATTGCTTCCAGTATTACTTAGCCAGCCGGGTGCTGGCTTTT	Bioinformatic
RyjB		cdgR	ND	112--145	7--41	-15.2487	CDS-5'	0.2125	0.611	0.194609793128	0.615	0.209739734625	0.618	0.249923058258	0.514	0.196582	0.618	12	AACCAGCAAGTCCTTGTCGGCGTTGAGTTAATTACC	9278503	TCATCCGTCGTTGACTCCATGCCGATTCGGGTTAATCTGGTAGCGATCCCCGTCGATACTTTTGACGAAGGCGGCAGGGATCGCAGAAGG	Bioinformatic
RyjB		ydbk	ND	2922--2950	4--33	-11.0877	CDS-M	0.2443	0.745	0.223744276242	0.687	0.26043621329	0.748	0.299543436308	0.877	0.192506	0.616	10	GGTCTGGATCATGTATTGAGTTTGACGGAA	9278503	TCATCCGTCGTTGACTCCATGCCGATTCGGGTTAATCTGGTAGCGATCCCCGTCGATACTTTTGACGAAGGCGGCAGGGATCGCAGAAGG	Bioinformatic
SgrS	SgrSB	dppA	ND	1548--1570	168--168	-8.16615	CDS-M	0.2959	0.7891	0.249411466123	0.680	0.299539889867	0.801	0.242349668717	0.822	0.22478	0.723	8	GCACTGATCATCGCTCACTCCACC	P23847	GATGAAGCAAGGGGGTGCCCCATGCGTCAGTTTTATCAGCACTATTTTACCGCGACAGCGAAGTTGTGCTGGTTGCGTTGGTTAAGCGTCCCACAACGATTAACCATGCTTGAAGGACTGATGCAGTGGGATGACCGCAATTCTGAAAGTTGACTTGCCTGCATCATGTGTGACTGAGTATTGGTGTAAAATCACCCGCCAGCAGATTATACCTGCTGGTTTTTTTT	Bioinformatic
SgrS	SgrSB	hns	ND	79--106	154--187	-8.92677	CDS-5'	0.2075	0.7372	0.280589154082	0.726	0.303836772139	0.767	0.280937691592	0.605	0.220254	0.566	10	AACATCCGTACTCTTCGTGCGCAGGCAAGA	P0ACF8	GATGAAGCAAGGGGGTGCCCCATGCGTCAGTTTTATCAGCACTATTTTACCGCGACAGCGAAGTTGTGCTGGTTGCGTTGGTTAAGCGTCCCACAACGATTAACCATGCTTGAAGGACTGATGCAGTGGGATGACCGCAATTCTGAAAGTTGACTTGCCTGCATCATGTGTGACTGAGTATTGGTGTAAAATCACCCGCCAGCAGATTATACCTGCTGGTTTTTTTT	Bioinformatic
SgrS	SgrSB	ompA	ND	875--889	172--187	-11.0523	CDS-M	0.2916	0.7658	0.268844738072	0.758	0.29368664249	0.770	0.275276551544	0.704	0.178871	0.686	6	GAGCGCCGTGCTCAGTCT	P0A910	GATGAAGCAAGGGGGTGCCCCATGCGTCAGTTTTATCAGCACTATTTTACCGCGACAGCGAAGTTGTGCTGGTTGCGTTGGTTAAGCGTCCCACAACGATTAACCATGCTTGAAGGACTGATGCAGTGGGATGACCGCAATTCTGAAAGTTGACTTGCCTGCATCATGTGTGACTGAGTATTGGTGTAAAATCACCCGCCAGCAGATTATACCTGCTGGTTTTTTTT	Bioinformatic
SgrS	SgrSB	ompC	ND	719--736	168--186	-10.7612	CDS-M	0.3171	0.7776	0.34745911761	0.716	0.310394241776	0.789	0.310985350817	0.757	0.202449	0.774	7	CGTACTGATGCTCAGAACACC	P06996	GATGAAGCAAGGGGGTGCCCCATGCGTCAGTTTTATCAGCACTATTTTACCGCGACAGCGAAGTTGTGCTGGTTGCGTTGGTTAAGCGTCCCACAACGATTAACCATGCTTGAAGGACTGATGCAGTGGGATGACCGCAATTCTGAAAGTTGACTTGCCTGCATCATGTGTGACTGAGTATTGGTGTAAAATCACCCGCCAGCAGATTATACCTGCTGGTTTTTTTT	Bioinformatic
SgrS	SgrSB	ompF	ND	891--901	167--177	-10.1296	CDS-M	0.2921	0.7751	0.298944301599	0.737	0.290699245855	0.782	0.232883483423	0.783	0.0902207	0.561	4	TTAGTTGCGCAA	P02931	GATGAAGCAAGGGGGTGCCCCATGCGTCAGTTTTATCAGCACTATTTTACCGCGACAGCGAAGTTGTGCTGGTTGCGTTGGTTAAGCGTCCCACAACGATTAACCATGCTTGAAGGACTGATGCAGTGGGATGACCGCAATTCTGAAAGTTGACTTGCCTGCATCATGTGTGACTGAGTATTGGTGTAAAATCACCCGCCAGCAGATTATACCTGCTGGTTTTTTTT	Bioinformatic
SgrS	SgrSB	ptsG	Yes	23--42	168--187	-17.3673	5'UTR	0.2775	0.7766	0.288910300208	0.719	0.273461816636	0.784	0.333934398706	0.786	N_D	N_D	N_D	N_D	16859494	GATGAAGCAAGGGGGTGCCCCATGCGTCAGTTTTATCAGCACTATTTTACCGCGACAGCGAAGTTGTGCTGGTTGCGTTGGTTAAGCGTCCCACAACGATTAACCATGCTTGAAGGACTGATGCAGTGGGATGACCGCAATTCTGAAAGTTGACTTGCCTGCATCATGTGTGACTGAGTATTGGTGTAAAATCACCCGCCAGCAGATTATACCTGCTGGTTTTTTTT	Empiric
SgrS	SgrSB	rpoS	Yes	362--369	167--174	-8.65401	CDS-M	0.2813	0.7185	0.240438578579	0.684	0.285265212349	0.721	0.327754330377	0.861	0.216506	0.832	3	CGTCGCGCA	14622403	GATGAAGCAAGGGGGTGCCCCATGCGTCAGTTTTATCAGCACTATTTTACCGCGACAGCGAAGTTGTGCTGGTTGCGTTGGTTAAGCGTCCCACAACGATTAACCATGCTTGAAGGACTGATGCAGTGGGATGACCGCAATTCTGAAAGTTGACTTGCCTGCATCATGTGTGACTGAGTATTGGTGTAAAATCACCCGCCAGCAGATTATACCTGCTGGTTTTTTTT	Empiric
SgrS	SgrSB	sodB	ND	375--393	159--179	-7.24097	CDS-M	0.2536	0.7755	0.237976139319	0.717	0.251858025227	0.810	0.293449506052	0.654	0.156336	0.811	7	GCGCAGTTTACTGATGCAGCG	P0AGD3	GATGAAGCAAGGGGGTGCCCCATGCGTCAGTTTTATCAGCACTATTTTACCGCGACAGCGAAGTTGTGCTGGTTGCGTTGGTTAAGCGTCCCACAACGATTAACCATGCTTGAAGGACTGATGCAGTGGGATGACCGCAATTCTGAAAGTTGACTTGCCTGCATCATGTGTGACTGAGTATTGGTGTAAAATCACCCGCCAGCAGATTATACCTGCTGGTTTTTTTT	Bioinformatic
SibA		apaG	ND	20--26	126--132	-4.21533	5'UTR	0.2512	0.6807	0.217487516758	0.623	0.290738341672	0.783	0.141395796245	0.439	N_D	N_D	N_D	N_D	1630901	TTGACACTAAGGGCGGAGTGACATAATTTCAGGAGTGAGGGTTAGGGAGAGGTTTCCCCCTCCCCCTGGTGTTCTTAGTAAGCCTGGAAGCTAATCACTAAGAGTATCACCAGTATGATGACGTGCTTCATCATAACCCTTTCCTTATT	Bioinformatic
SibA		xylF	ND	730--736	48--54	-6.32079	CDS-M	0.2782	0.701	0.243348976265	0.610	0.283118353317	0.721	0.256655225022	0.669	0.162596	0.845	3	ATTCAGGCA	6330500	TTGACACTAAGGGCGGAGTGACATAATTTCAGGAGTGAGGGTTAGGGAGAGGTTTCCCCCTCCCCCTGGTGTTCTTAGTAAGCCTGGAAGCTAATCACTAAGAGTATCACCAGTATGATGACGTGCTTCATCATAACCCTTTCCTTATT	Bioinformatic
SibB		fbp	ND	956--966	12--22	-5.88542	CDS-M	0.2842	0.7636	0.252089085913	0.680	0.288715574034	0.779	0.256781808378	0.829	0.201661	0.945	5	CCGGAAACCCTGCAC	2834694	TTGACAATCTTATCGTGAAGGCATACTTTCAGGAGTGAGGGTAGAGCGGGGTTTCCCCCGCCCTGGTAGTCTTAGTAAGCGGGGAAGCTTATGACTAAGAGCACCACGATGATGAGTAGCTTCATCATGACCCTTTCCTTATT	Bioinformatic
SibB		xylF	ND	69--75	79--85	-4.93972	CDS-5'	0.2782	0.701	0.243348976265	0.610	0.283118353317	0.721	0.256655225022	0.669	0.0625	0.246	3	CTACTCACC	6330500	TTGACAATCTTATCGTGAAGGCATACTTTCAGGAGTGAGGGTAGAGCGGGGTTTCCCCCGCCCTGGTAGTCTTAGTAAGCGGGGAAGCTTATGACTAAGAGCACCACGATGATGAGTAGCTTCATCATGACCCTTTCCTTATT	Bioinformatic
SibC		kduD	ND	749--756	47--54	-7.27275	CDS-M	0.2519	0.719	0.226278278871	0.703	0.253859204562	0.713	0.284380510826	0.952	0.0787451	0.574	4	TCCAGCGCTTCA	1766386	TTGACATCGTTGATTCTTTGACCTAATTTAGTGAGTAAGGGTAAGGGAGGATTGCTCCTCCCCTGAGACTGACTGTTAATAAGCGCTGAAACTTATGAGTAACAGTACAATCAGTATGATGACAAGTCGCATCATAACCCTTCTCCTTCAA	Bioinformatic
SibC		menH	ND	422--429	48--55	-5.34798	CDS-M	0.2285	0.692	0.217659969278	0.688	0.223553481974	0.693	0.272421223992	0.683	0.286179	0.836	4	CGTCAGCGTTCC	1629162	TTGACATCGTTGATTCTTTGACCTAATTTAGTGAGTAAGGGTAAGGGAGGATTGCTCCTCCCCTGAGACTGACTGTTAATAAGCGCTGAAACTTATGAGTAACAGTACAATCAGTATGATGACAAGTCGCATCATAACCCTTCTCCTTCAA	Bioinformatic
SibE		stpA	ND	434--440	48--54	-3.97718	CDS-M	0.2857	0.723	0.29713323558	0.664	0.269730954665	0.766	0.280937691592	0.712	0.0765466	0.403	3	TCTCTCGAC	1480493	TTGACGCTGTTGTTTTTTCAACCTAGAGTAAAGGAACAAGGGTAAGGGAGGATTTCTCCCCCCTCTGATGAGTTGTTAGTAAGTCGGGAAACTTAACAGTAACAACACAACCAGTATGATGACGAGCTTCATCATAACCCTTTCCTTATA	Bioinformatic
SokA		corA	No	1--25	97--124	13.9632	5'UTR	0.2964	0.7522	0.273316972498	0.634	0.299614834424	0.787	0.260113104374	0.581	N_D	N_D	N_D	N_D	780341	GGGTGCTTGAGACTGTTTGTCTCAGGTATTCACCGAAAGGCAGACAGAGAAAAGCCCCACCTGACTATAAATCAAAGTTTGTACTGACCCCAAAAAGTTGGACAGTTAAACACGAGGCATATAGG	Bioinformatic
SokA		galK	No	75--86	39--50	13.3623	CDS-5'	0.2769	0.7522	0.240503903396	0.761	0.279300467127	0.758	0.21030325076	0.529	0.130044	0.796	4	TCTCTGTTTGCC	200486	GGGTGCTTGAGACTGTTTGTCTCAGGTATTCACCGAAAGGCAGACAGAGAAAAGCCCCACCTGACTATAAATCAAAGTTTGTACTGACCCCAAAAAGTTGGACAGTTAAACACGAGGCATATAGG	Bioinformatic
SokB		hokB	No	151--157	50--56	-0.86791	CDS-5'	0.2498	0.5764	0.249850940475	0.583					0.108253	0.496	3	CGGGACGGT	11461923	GCTAGGTTCATTCGTTGGCCTCGGTTGATAGAAATATCGGTCGGGGCCTTCGTCTT	Empiric
SokB		mokB	No	6--61	1--56	76.7011	5'UTR - CDS	0.214	0.584	0.215496818482	0.592			0.147166563082	0.524	0.286179	0.458	4	ATGAACCTAGCA	11461923	GCTAGGTTCATTCGTTGGCCTCGGTTGATAGAAATATCGGTCGGGGCCTTCGTCTT	Empiric
SokC		hokC	No	245--251	1--7	-6.04529	3'UTR	0.261	0.6407	0.25394747895	0.641				1000	N_D	N_D	N_D	N_D	11461923	GTTCAGCATATAGGAGGCCTCGGGTTGATGGTAAAATATCACTCGGGGCTTTTCT	Empiric
SokC		mokC	No	5--59	1--55	-72.6275	5'UTR - CDS	0.261	0.58	0.257752598464	0.566	0.190843528898	0.591	0.229855592578	0.643	0.530566	1	3	ATGCTGAAC	11461923	GTTCAGCATATAGGAGGCCTCGGGTTGATGGTAAAATATCACTCGGGGCTTTTCT	Empiric
SokE		cobB	No	149--166	42--57	-13.5172	CDS-5'	0.245	0.737	0.251660656632	0.704	0.241744493005	0.759	0.203807856373	0.536	0.148814	0.723	7	CATCGGGTTGAAGATGTGGCA	9278503	AAGATGAAGCCCCAGGAGATATTTCTATCAACCCTGGGGCTGCCACTCCAAACCCGAAC	Bioinformatic
SokE		menE	No	180--199	42--58	-10.2632	CDS-5'	0.2411	0.691	0.203026395776	0.636	0.24373186029	0.700	0.280489317049	0.625	0.165149	0.826	7	TTTGCGGTGCAGGGGGTGGTT	1629162	AAGATGAAGCCCCAGGAGATATTTCTATCAACCCTGGGGCTGCCACTCCAAACCCGAAC	Bioinformatic
sokX		frr	No	104--120	1--16	-13.7377	CDS-5'	0.3237	0.7963	0.280649341275	0.755	0.326797835546	0.809	0.481521787037	0.807	0.272902	0.852	7	GAAGCGTTCAAAACCCAAATC	782542	TTTGGGTTCGAACGCTGGCCTCAGGTTGATAGAAATATCGCCTGGGGCTTTTGTCC	Bioinformatic
sokX		ybaQ	No	76--86	1--10	-5.57312	CDS-5'	0.2495	0.662	0.239723447659	0.636	0.229085555416	0.674	0.377289423572	0.731	0.0848708	0.33	4	ACGACACCCGGA	9278503	TTTGGGTTCGAACGCTGGCCTCAGGTTGATAGAAATATCGCCTGGGGCTTTTGTCC	Bioinformatic
SPOT42	S42A3	dppA	ND	961 -- 973	44 -- 56	-8.62229	CDS-M	0.2959	0.7891	0.249411466123	0.680	0.299539889867	0.801	0.242349668717	0.822	0.213268	0.659	5	CTCGATGACGTGAAA	P23847	GTAGGGTACAGAGGTAAGATGTTCTATCTTTCAGACCTTTTACTTCACGTAATCGGATTTGGCTGAATATTTTAGCCGCCCCAGTCAGTAATGACTGGGGCGTTTTTTA	Bioinformatic
SPOT42	S42C	hns	ND	409 -- 415	102 -- 108	-3.2993	CDS-M	0.2075	0.7372	0.280589154082	0.726	0.303836772139	0.767	0.280937691592	0.605	0.459279	0.845	3	AAAAAAGCA	P0ACF8	GTAGGGTACAGAGGTAAGATGTTCTATCTTTCAGACCTTTTACTTCACGTAATCGGATTTGGCTGAATATTTTAGCCGCCCCAGTCAGTAATGACTGGGGCGTTTTTTA	Bioinformatic
SPOT42	S42A3	ompA	ND	963 -- 970	49 -- 56	-8.82397	CDS-M	0.2916	0.7658	0.268844738072	0.758	0.29368664249	0.770	0.275276551544	0.704	0.0541987	0.672	3	CCGGTTACT	P0A910	GTAGGGTACAGAGGTAAGATGTTCTATCTTTCAGACCTTTTACTTCACGTAATCGGATTTGGCTGAATATTTTAGCCGCCCCAGTCAGTAATGACTGGGGCGTTTTTTA	Bioinformatic
SPOT42	S42A3	ompC	ND	265 -- 272	49 -- 56	-8.19768	CDS-M	0.3171	0.7776	0.34745911761	0.716	0.310394241776	0.789	0.310985350817	0.757	0.153093	0.894	3	ACCGGTTAC	P06996	GTAGGGTACAGAGGTAAGATGTTCTATCTTTCAGACCTTTTACTTCACGTAATCGGATTTGGCTGAATATTTTAGCCGCCCCAGTCAGTAATGACTGGGGCGTTTTTTA	Bioinformatic
SPOT42	S42A3	ompF	ND	402 -- 410	49 -- 57	-7.74439	CDS-M	0.2921	0.7751	0.298944301599	0.737	0.290699245855	0.782	0.232883483423	0.783	0.132759	0.879	3	TTCGATTAC	P02931	GTAGGGTACAGAGGTAAGATGTTCTATCTTTCAGACCTTTTACTTCACGTAATCGGATTTGGCTGAATATTTTAGCCGCCCCAGTCAGTAATGACTGGGGCGTTTTTTA	Bioinformatic
SPOT42	S42A3	ascF	ND	44 -- 55	49 -- 60	-9.80197	5'UTR - CDS	0.2675	0.764	0.256271092156	0.736	0.267602192669	0.771	0.248653578168	0.613	0.25	0.864	2	ATGGCC	22388518	GTAGGGTACAGAGGTAAGATGTTCTATCTTTCAGACCTTTTACTTCACGTAATCGGATTTGGCTGAATATTTTAGCCGCCCCAGTCAGTAATGACTGGGGCGTTTTTTA	Empiric
SPOT42	S42A1	atoD	ND	15 -- 22	4 -- 11	-9.24537	5'UTR	0.2505	0.665	0.287485994579	0.659	0.236782123606	0.661	0.237607124519	0.768	N_D	N_D	N_D	N_D	22388518	GTAGGGTACAGAGGTAAGATGTTCTATCTTTCAGACCTTTTACTTCACGTAATCGGATTTGGCTGAATATTTTAGCCGCCCCAGTCAGTAATGACTGGGGCGTTTTTTA	Empiric
SPOT42	S42A2	caiA	ND	40 -- 55	23 -- 39	-6.67112	5'UTR - CDS	0.2933	0.787		0.829	0.290480420266	0.781	0.321206846872	0.793	0.188	0.934	2	ATGGAT	22388518	GTAGGGTACAGAGGTAAGATGTTCTATCTTTCAGACCTTTTACTTCACGTAATCGGATTTGGCTGAATATTTTAGCCGCCCCAGTCAGTAATGACTGGGGCGTTTTTTA	Empiric
SPOT42	S42A3	sodB	ND	174 -- 180	50 -- 56	-3.69459	CDS-5'	0.2536	0.7755	0.237976139319	0.717	0.251858025227	0.810	0.293449506052	0.654	0.28175	1	3	CTGATTAAA	P0AGD3	GTAGGGTACAGAGGTAAGATGTTCTATCTTTCAGACCTTTTACTTCACGTAATCGGATTTGGCTGAATATTTTAGCCGCCCCAGTCAGTAATGACTGGGGCGTTTTTTA	Bioinformatic
SPOT42	S42A3	fucI	ND	87 -- 94	49 -- 56	-5.27814	CDS-5'	0.2749	0.7637	0.286599679758	0.771	0.270730750335	0.765	0.327786602267	0.717	0.066468	0.904	3	CCGGTTATT	22388518	GTAGGGTACAGAGGTAAGATGTTCTATCTTTCAGACCTTTTACTTCACGTAATCGGATTTGGCTGAATATTTTAGCCGCCCCAGTCAGTAATGACTGGGGCGTTTTTTA	Empiric
SPOT42	S42A3	fucP	ND	12 -- 22	46 -- 56	-11.855	5'UTR	0.2386	0.6627	0.210780970877	0.612	0.238247001521	0.670	0.289599899525	0.643	N_D	N_D	N_D	N_D	22388518	GTAGGGTACAGAGGTAAGATGTTCTATCTTTCAGACCTTTTACTTCACGTAATCGGATTTGGCTGAATATTTTAGCCGCCCCAGTCAGTAATGACTGGGGCGTTTTTTA	Empiric
SPOT42	S42A1--S42A2--S42A3	galK	ND	33 -- 86	5 -- 60	-17.4886	5'UTR - CDS	0.2769	0.7522	0.240503903396	0.761	0.279300467127	0.758	0.21030325076	0.529	0.275196	0.757	12	ATGAGTCTGAAAGAAAAAACACAATCTCTGTTTGCC	22388518	GTAGGGTACAGAGGTAAGATGTTCTATCTTTCAGACCTTTTACTTCACGTAATCGGATTTGGCTGAATATTTTAGCCGCCCCAGTCAGTAATGACTGGGGCGTTTTTTA	Empiric
SPOT42	S42A3	glpF	ND	41 -- 53	48 -- 60	-10.066	5'UTR - CDS	0.2289	0.68	0.22427471949	0.657	0.225174887441	0.689	0.220276195859	0.609	1	1	1	ATG	22388518	GTAGGGTACAGAGGTAAGATGTTCTATCTTTCAGACCTTTTACTTCACGTAATCGGATTTGGCTGAATATTTTAGCCGCCCCAGTCAGTAATGACTGGGGCGTTTTTTA	Empiric
SPOT42	S42A1	gltA	ND	1122 -- 1129	4 -- 11	-7.93253	CDS-M	0.2832	0.8023	0.248950794258	0.692	0.286024945636	0.819	0.290034203693	0.822	0.199227	0.934	3	CTGTACCCG	22388518	GTAGGGTACAGAGGTAAGATGTTCTATCTTTCAGACCTTTTACTTCACGTAATCGGATTTGGCTGAATATTTTAGCCGCCCCAGTCAGTAATGACTGGGGCGTTTTTTA	Empiric
SPOT42	S42A1	nanC	ND	24 -- 35	1 -- 12	-10.6285	5'UTR	0.2299	0.6706	0.208192055424	0.545	0.23128219654	0.701	0.255017492319	0.729	N_D	N_D	N_D	TCTGTATCC	22388518	GTAGGGTACAGAGGTAAGATGTTCTATCTTTCAGACCTTTTACTTCACGTAATCGGATTTGGCTGAATATTTTAGCCGCCCCAGTCAGTAATGACTGGGGCGTTTTTTA	Empiric
SPOT42	S42A3	nanT	ND	1519 -- 1532	55 -- 68	-6.76931	CDS-M	0.2648	0.7442	0.221597163289	0.672	0.267883644559	0.753	0.299720054309	0.780	0.182181	0.669	5	GATTTAGTCAAAACC	22388518	GTAGGGTACAGAGGTAAGATGTTCTATCTTTCAGACCTTTTACTTCACGTAATCGGATTTGGCTGAATATTTTAGCCGCCCCAGTCAGTAATGACTGGGGCGTTTTTTA	Empiric
SPOT42	S42A1--S42A2	paaK	ND	9 -- 49	1 -- 35	-13.9785	5'UTR	0.2509	0.716	0.251742699907	0.675	0.249742101918	0.718	0.220146392261	0.834	N_D	N_D	N_D	N_D	22388518	GTAGGGTACAGAGGTAAGATGTTCTATCTTTCAGACCTTTTACTTCACGTAATCGGATTTGGCTGAATATTTTAGCCGCCCCAGTCAGTAATGACTGGGGCGTTTTTTA	Empiric
SPOT42	S42A2--S42A3	puuE	ND	16 -- 57	20 -- 57	-18.2024	5'UTR - CDS	0.2634	0.7867	0.262635543184	0.766	0.261774561953	0.788	0.255551125705	0.874	0.25	1	3	ATGAGCAAC	22388518	GTAGGGTACAGAGGTAAGATGTTCTATCTTTCAGACCTTTTACTTCACGTAATCGGATTTGGCTGAATATTTTAGCCGCCCCAGTCAGTAATGACTGGGGCGTTTTTTA	Empiric
SPOT42	S42A2	srlA	ND	36 -- 50	20 -- 34	-10.8657	5'UTR	0.2567	0.7317	0.260548147252	0.736	0.251874821223	0.743	0.230154913518	0.561	N_D	N_D	N_D	N_D	22388518	GTAGGGTACAGAGGTAAGATGTTCTATCTTTCAGACCTTTTACTTCACGTAATCGGATTTGGCTGAATATTTTAGCCGCCCCAGTCAGTAATGACTGGGGCGTTTTTTA	Empiric
SPOT42	S42A3	sthA	ND	65 -- 72	48 -- 55	-7.31847	CDS-5'	0.2622	0.7487	0.266609607058	0.709	0.259053680503	0.754	0.245421679183	0.753	0.170658	0.903	4	TACGATTACGAT	22388518	GTAGGGTACAGAGGTAAGATGTTCTATCTTTCAGACCTTTTACTTCACGTAATCGGATTTGGCTGAATATTTTAGCCGCCCCAGTCAGTAATGACTGGGGCGTTTTTTA	Empiric
SPOT42	S42A2	sucC	ND	31 -- 42	23 -- 34	-9.82253	5'UTR	0.3065	0.7954	0.232316029344	0.746	0.318571802412	0.806	0.263196839487	0.721	N_D	N_D	N_D	N_D	22388518	GTAGGGTACAGAGGTAAGATGTTCTATCTTTCAGACCTTTTACTTCACGTAATCGGATTTGGCTGAATATTTTAGCCGCCCCAGTCAGTAATGACTGGGGCGTTTTTTA	Empiric
SPOT42	S42A1--S42A2	xylF	ND	52 -- 90	1 -- 33	-11.3758	CDS-5'	0.2782	0.7002	0.243348976265	0.610	0.283118353317	0.721	0.256655225022	0.669	0.195197	0.45	14	ATGAAAATAAAGAACATTCTACTCACCCTTTGCACCTCACTC	22388518	GTAGGGTACAGAGGTAAGATGTTCTATCTTTCAGACCTTTTACTTCACGTAATCGGATTTGGCTGAATATTTTAGCCGCCCCAGTCAGTAATGACTGGGGCGTTTTTTA	Empiric
SPOT42	S42A2--S42A3	ybbW	ND	23 -- 60	18 -- 58	-16.6585	5'UTR - CDS	0.2427	0.7106	0.233928598334	0.690	0.241676901711	0.718	0.265043907897	0.545	0.227744	1	4	ATGGAACATCAG	22388518	GTAGGGTACAGAGGTAAGATGTTCTATCTTTCAGACCTTTTACTTCACGTAATCGGATTTGGCTGAATATTTTAGCCGCCCCAGTCAGTAATGACTGGGGCGTTTTTTA	Empiric
sraA		manZ	ND	294--304	7--17	-12.3557	CDS-M	0.2902	0.741	0.265039312242	0.716	0.289981474058	0.745	0.293854905411	0.775	0.194375	0.594	4	ATTCTCGGCGTA	343494	CATTCAACGCCGAGAATAGAGGAAAAATTAAAGGGGAGATAAAATCCCCCCTTTTTG	Bioinformatic
sraA		ycjU	ND	328--341	9--19	-8.27402	CDS-M	0.2589	0.696	0.256042823552	0.818	0.241223002466	0.679	0.229882778339	0.468	0.105112	0.354	5	GCTGTTCTACCCGGC	9278503	CATTCAACGCCGAGAATAGAGGAAAAATTAAAGGGGAGATAAAATCCCCCCTTTTTG	Bioinformatic
SraH		sdaC	Yes	853--892	53--92	-8.27561	CDS-M	0.3075	0.792	0.291548029109	0.761	0.308808311405	0.798	0.26848239022	0.752	0.20409	0.717	14	AGCTGTGTACTGAGCCTGACTCCGGCAGACCTGGCTGCGGCT		GTGCGGCCTGAAAAACAGTGCTGTGCCCTTGTAACTCATCATAATAATTTACGGCGCAGCCAAGATTTCCCTGGTGTTGGCGCAGTATTCGCGCACCCCGGTCTAGCC	Bioinformatic
SraH		STM3216	Yes	38--46	66--74	-8.81607	5'UTR	0.2625	0.734	0.219558944865	0.676	0.266936336573	0.742	0.222624518475	AI: 0.633	N_D	N_D	N_D	N_D		GTGCGGCCTGAAAAACAGTGCTGTGCCCTTGTAACTCATCATAATAATTTACGGCGCAGCCAAGATTTCCCTGGTGTTGGCGCAGTATTCGCGCACCCCGGTCTAGCC	Bioinformatic
SraH		tpx	Yes	230--243	71--85	-8.18422	CDS-M	0.2709	0.775	0.246383128584	0.767	0.268474125881	0.785	0.379490738879	0.708	0.162823	0.624	6	GTTTGCGCCGCATCAGTA		GTGCGGCCTGAAAAACAGTGCTGTGCCCTTGTAACTCATCATAATAATTTACGGCGCAGCCAAGATTTCCCTGGTGTTGGCGCAGTATTCGCGCACCCCGGTCTAGCC	Bioinformatic
SraL		rlmA	ND	52--67	80--96	-14.7488	CDS-5'	0.2373	0.686	0.21219443573	0.708	0.239981624201	0.677	0.194829728667	0.761	0.125199	0.662	6	ATGTCTTTTTCCTGTCCA	4580201	ATCAACACCAACCGGAACCTCCACCACGTGCTCGAATGAGGTGTGTTGACGTCGGGGGAAACCCTCCTGTGTACCAGCGGGATAGAGAGAAAGACAAAGACCGGAAAACAAACTAAAGCGCCCTTGTGGCGCTTTAGTTTT	Bioinformatic
SraL		ycjU	ND	505--512	87--94	-9.01386	CDS-M	0.2589	0.696	0.256042823552	0.818	0.241223002466	0.679	0.229882778339	0.468	0.0765466	0.556	3	ATCTTTCTC	9278503	ATCAACACCAACCGGAACCTCCACCACGTGCTCGAATGAGGTGTGTTGACGTCGGGGGAAACCCTCCTGTGTACCAGCGGGATAGAGAGAAAGACAAAGACCGGAAAACAAACTAAAGCGCCCTTGTGGCGCTTTAGTTTT	Bioinformatic
SroA		maeA	ND	80--101	68--88	-14.5525	CDS-5'	0.2811	0.776	0.295267164311	0.723	0.277740675727	0.781	0.323333399016	0.821	0.143169	0.562	8	TCGCTTTATATCCCTTACGCTGGC	224913	GTTCTCAACGGGGTGCCACGCGTACGCGTGCGCTGAGAAAATACCCGTCGAACCTGATCCGGATAACGCCGGCGAAGGGATTTGAGGCTCCTT	Bioinformatic
SroA		galM	ND	343--383	47--92	-14.663	CDS-M	0.257	0.7364	0.260463221701	0.638	0.254155046054	0.754	0.255017492319	0.813	0.27361	0.782	14	CAGGGCGTTAACCAGCTGCACGGCGGGCCGGAAGGGTTCGAC	1406262	GTTCTCAACGGGGTGCCACGCGTACGCGTGCGCTGAGAAAATACCCGTCGAACCTGATCCGGATAACGCCGGCGAAGGGATTTGAGGCTCCTT	Bioinformatic
sroB		agaV	Yes	35--44	44--53	-11.7862	5'UTR	0.2735	0.733	0.259144780775	0.728	0.286992086199	0.772	0.16388940973	0.460	N_D	N_D	N_D	N_D	8246840	ACACCGTCGCTTAAAGTGACGGCATAATAATAAAAAAATGAAATTCCTCTTTGACGGGCCAATAGCGATATTGGCCATTTTT	Bioinformatic
sroB		chbC	Yes	214--237	29--54	-11.5242	CDS-M	0.2528	0.724	0.225360231011	0.594	0.253454072511	0.739	0.313285192788	0.882	0.140574	0.643	9	TTTGGGGAGGGGTCGTTTTTTTATTCC	2092358	ACACCGTCGCTTAAAGTGACGGCATAATAATAAAAAAATGAAATTCCTCTTTGACGGGCCAATAGCGATATTGGCCATTTTT	Bioinformatic
SroC		carB	Yes	88--129	60--106	-11.0245	CDS-5'	0.3095	0.8136	0.269068621536	0.787	0.310173493033	0.814	0.40453559699	0.906	0.208079	0.85	15	CTGGGTGCGGGCCCGATTGTTATCGGTCAGGCGTGTGAGTTTGAC	179975	ACTAATTACAAGAACCAGGGGCGGAAATTCCAGCCCTCTCGATTGTTACGTAGCACGGACAGACTATACGCCTGATGGTCGTTCCCCATCGGGCCTGAAAACCGCAATACGCTGGGTAACAATCTTCGAGGGTAGCAGTTAACGCTGCTACCCTCTTTTTTCT	Bioinformatic
SroC		sodC	Yes	194--212	19--37	-11.3734	CDS-5' - CDS-M	0.2597	0.737	0.262965002129	0.725	0.252856887417	0.740	0.251855152625	0.761	0.206493	0.652	7	AAAGGTCTGGAGTTTTCGCCC	4836277	ACTAATTACAAGAACCAGGGGCGGAAATTCCAGCCCTCTCGATTGTTACGTAGCACGGACAGACTATACGCCTGATGGTCGTTCCCCATCGGGCCTGAAAACCGCAATACGCTGGGTAACAATCTTCGAGGGTAGCAGTTAACGCTGCTACCCTCTTTTTTCT	Bioinformatic
SroD		ampC	ND	60--109	17--47	-12.9612	CDS-5'	0.2376	0.65	0.221583054218	0.652	0.239396639805	0.651	0.194944604952	0.592	0.178603	0.579	17	ACGACGCTCTGCGCCTTATTAATTACCGCCTCTTGCTCCACATTTGCTGCC	334718	TTACGTGACGAAGCGCGCGGCAAAGTGGACAATAAAGCCTGAGCGTTAAGTCAGTCGTCAGACGCCGGTTAATCCGGCGTTTTTTT	Bioinformatic
SroD		ulaB	ND	26--33	23--30	-5.22544	5'UTR	0.2854	0.774	0.275510057109	0.728	0.28709579081	0.826	0.255218175808	0.795	N_D	N_D	N_D	N_D	7610040	TTACGTGACGAAGCGCGCGGCAAAGTGGACAATAAAGCCTGAGCGTTAAGTCAGTCGTCAGACGCCGGTTAATCCGGCGTTTTTTT	Bioinformatic
SroE		fdhD	ND	145--182	5--32	-6.63284	CDS-5'	0.239	0.6791	0.239734780002	0.653	0.237325150477	0.680	0.204048747491	0.852	0.164619	0.573	13	CCACGGTTAGATGAGGTCGCGGAAGAAGTTCCCGTTGCG	1648557	ATAACGTGATGGGAAGCGCCTCGCTTCCCGTGTATGATTGAACCCGCATGGCTCCCGAAACATTGAGGGAAGCGTTGAGGGTTCATTTTTAT	Bioinformatic
SroE		phoP	ND	257--265	57--65	-8.72608	CDS-M	0.2547	0.723	0.229784741301	0.742	0.254318586973	0.714	0.338466861705	0.782	0.113671	0.747	4	AACGATGTTTCA	1465423	ATAACGTGATGGGAAGCGCCTCGCTTCCCGTGTATGATTGAACCCGCATGGCTCCCGAAACATTGAGGGAAGCGTTGAGGGTTCATTTTTAT	Bioinformatic
SroG		pgl	ND	451--500	93--139	-15.207	CDS-M	0.2509	0.776	0.245822131849	0.749	0.249235981273	0.780	0.254535157637	0.807	0.241345	0.726	17	ATCTCACCGGACAACCGTACGCTGTGGGTTCCGGCATTAAAGCAGGATCGC	4552019	GCTTATTCTCAGGGCGGGGCGAAATTCCCCACCGGCGGTAAATCAACTCAGTTGAAAGCCCGCGAGCGCTTTGGGTGCGAACTCAAAGGACAGCAGATCCGGTGTAATTCCGGGGCCGACGGTTAGAGTCCGGATGGGAGAGAGTAACG	Bioinformatic
SroG		ulaR		137--152	13--29	-15.5348	CDS-5'	0.2754	0.731	0.261136876604	0.638	0.27785582985	0.755	0.230359314082	0.775	0.131402	0.57	6	CTGGGAATTTCGCCTGCC	7610040	GCTTATTCTCAGGGCGGGGCGAAATTCCCCACCGGCGGTAAATCAACTCAGTTGAAAGCCCGCGAGCGCTTTGGGTGCGAACTCAAAGGACAGCAGATCCGGTGTAATTCCGGGGCCGACGGTTAGAGTCCGGATGGGAGAGAGTAACG	Bioinformatic
SroH		gntX	ND	383--392	96--105	-9.01138	CDS-M	0.206	0.6212	0.178041866191	0.525	0.208678076601	0.659	0.15989484937	0.464	0.118433	0.611	4	CAATTGCCGGAT	9278503	GAAAATAAGAACACATGTTCTCATCTTCCAGGATGCAGCAGACTGAAGAAATTCAGACATCCCGCAACCTGCGATTATCGCAAGGTCAAGGCAAAGTCCGGTAATGGCGTTCTGAATACCAGAGATAATTCTCTGGCGAAACCCACCTTAAGGTGGGTTTT	Bioinformatic
SroH		pitB	ND	667--679	96--109	-8.66226	CDS-M	0.2576	0.707	0.208514249375	0.580	0.262254686317	0.727	0.255475518819	0.580	0.12313	0.699	5	CCGCCATTCTGGACG	7775463	GAAAATAAGAACACATGTTCTCATCTTCCAGGATGCAGCAGACTGAAGAAATTCAGACATCCCGCAACCTGCGATTATCGCAAGGTCAAGGCAAAGTCCGGTAATGGCGTTCTGAATACCAGAGATAATTCTCTGGCGAAACCCACCTTAAGGTGGGTTTT	Bioinformatic
SsrA		smpB	No	246--285	200-233	-10.5048	CDS-M	0.2884	0.736	0.274071530074	0.718	0.278949034771	0.733	0.42060650152	0.873	0.231637	0.774	14	TTTGGCGCTAACATCACGCCAATGGCCGTGGCCTCCACGCAT	P0A832	GGGGCTGATTCTGGATTCGACGGGATTTGCGAAACCCAAGGTGCATGCCGAGGGGCGGTTGGCCTCGTAAAAAGCCGCAAAAAATAGTCGCAAACGACGAAAACTACGCTTTAGCAGCTTAATAACCTGCTTAGAGCCCTCTCTCCCTAGCCTCCGCTCTTAGGACGGGGATCAAGAGAGGTCAAACCCAAAAGAGATCGCGTGGAAGCCCTGCCTGGGGTTGAAGCGTTAAAACTTAATCAGGCTAGTTTGTTAGTGGCGTGTCCGTCCGCAGCTGGCAAGCGAATGTAAAGACTGACTAAGCATGTAGTACCGAGGATGTAGGAATTTCGGACGCGGGTTCAACTCCCGCCAGCTCCACCA	Emipiramente
SsrS		sspA	No	275--285	42--52	-7.90626	CDS-M	0.2789	0.773	0.262261608212	0.718	0.275048085068	0.789	0.372640356397	0.810	0.315826	1	5	ATTATGGAATATCTG	P0ACA3	ATTTCTCTGAGATGTTCGCAAGCGGGCCAGTCCCCTGAGCCGATATTTCATACCACAAGAATGTGGCGCTCCGCGGTTGGTGAGCATGCTCGGTCCGTCCGAGAAGCCTTAAAACTGCGACGACACATTCACCTTGAACCAAGGGTTCAAGGGTTACAGCCTGCGGCGGCATCTCGGAGATTC	Bioinformatic
SymR		symE	No	1--56	1--56	-61.1326	5'UTR - CDS	0.2695	0.764	0.252402953536	0.793	0.264679634534	0.715	0.321270188803	0.906	0.125	0.618	2	ATGACT	17462020	AGTCATAACTGCTATTCTCCAGGAATAGTGATTGTGATTAGCGATGCGGGTGTGTTGGCGCACATCCGCACCGCGCT	Empiric
tff		bssS	ND	323--337	90--104	-14.9278	3'UTR	0.2414	0.667	0.246424188758	0.697	0.200080821007	0.597	0.259958734216	0.709	N_D	N_D	N_D	N_D	9278503	CGGACTTCCGATCCATTTCGTATACACAGACTGGACGGAAGCGACAATCTCACTTTGTGTAACAACACACACGTATCGGCACATATTCCGGGGTGCCCTTTGGGGTCGGTAATATGGGATACGTGGAGGCATAACC	Bioinformatic
tff		yihA	ND	222--237	91--106	-14.8755	CDS-M	0.2834	0.744	0.231268359856	0.702	0.293560159133	0.759	0.362586758388	0.735	0.16896	0.718	6	ACCCCAGGGCGCACCCAG	6183253	CGGACTTCCGATCCATTTCGTATACACAGACTGGACGGAAGCGACAATCTCACTTTGTGTAACAACACACACGTATCGGCACATATTCCGGGGTGCCCTTTGGGGTCGGTAATATGGGATACGTGGAGGCATAACC	Bioinformatic
tp2		livJ	ND	62--147	36--125	-13.8011	CDS-5'	0.2949	0.789	0.288658314894	0.741	0.293880916112	0.796	0.28443659061	0.822	0.27821	0.745	30	AAGGGTAAAGCGTTACTGGCAGGATGTATCGCGCTGGCATTCAGCAATATGGCTCTGGCAGAAGATATTAAAGTCGCGGTCGTGGGCGCA	323236	ACTAATTCTTTCGTTGCTCCAGACGACGCAGAGAACGCTCACGGCGGCTCTCTTCACGACTTCTGTCGAGCAAAATTTCTTCGATAAAGGCCAGATGGCGATGCGATGCTTCGCGCGCTTCTTCCGGCTTACCGGCCATAATCGCTTCAAATATGCGGGTG	Bioinformatic
tp2		rplP	ND	363--398	107--139	-15.4036	CDS-M	0.3252	0.781	0.31735852305	0.787	0.323260944423	0.788	0.304376494876	0.703	0.320249	0.8	12	ATGGACGGTGTTCCGGAAGAGCTGGCCCGTGAAGCA	323505	ACTAATTCTTTCGTTGCTCCAGACGACGCAGAGAACGCTCACGGCGGCTCTCTTCACGACTTCTGTCGAGCAAAATTTCTTCGATAAAGGCCAGATGGCGATGCGATGCTTCGCGCGCTTCTTCCGGCTTACCGGCCATAATCGCTTCAAATATGCGGGTG	Bioinformatic
tpke11		ompX	No	532--541	67--76	-4.37571	CDS-M	0.2861	0.7713	0.291936462542	0.704	0.283518642977	0.798	0.217198377285	0.856	0.143216	1	4	GGCACCTGGATT	7765962	TCGCCCTATAAACGGGTAATTATACTGACACGGGCGAAGGGGAATTTCCTCTCCGCCCGTGCATTCATCTAGGGGCAATTTAAAAAAGA	Bioinformatic
tpke11		proA	No	25--37	11--23	-10.9234	5'UTR	0.2834	0.756	0.301427009769	0.773	0.279424734657	0.749	0.268773821111	0.951	N_D	N_D	N_D	N_D	385587	TCGCCCTATAAACGGGTAATTATACTGACACGGGCGAAGGGGAATTTCCTCTCCGCCCGTGCATTCATCTAGGGGCAATTTAAAAAAGA	Bioinformatic
tpke70		mnmA	ND	177--212	238--269	-16.5777	CDS-5' - CDS-M	0.2853	0.78	0.301683266592	0.734	0.277999989419	0.787	0.307638929797	0.803	0.208379	0.733	12	GACGACGGTGAGGAATATTGCACAGCGGCAGCGGAT	1729205	AAAGCCATAAAAACCATGAGGTTATTATGGCCGATTTGAGGAGGGAAAGAGTAAGAGCAGTTTGTTAAATGTACAACGACGATTCTCCCACCGGGCGCGTTTTAAAGCGACGGTGGATCCAGAGGTACTGCTCCGGTGCGCGCATGATCTCTTTCTCGATAATCTTGTTCATATAGGCAGCGGCTTGATTTTCATCTGTCGGGTAGCCTTCCATCTCTGGGGTGATGAACAAACGATATCCGCTGTAATCCGCTTTTCTTACCATCGTTACGGTCAACATGGCTGCGCCAGAGAGACGGGAGAGAACATAGGTGCCATTGGTTGTGGCGACATTTTCCACCGCAAAGAACGGCGCGAAGGAGCTGCCTTTACGACCATAATCCTGATCGGGAGCAAACC…	Bioinformatic
tpke70		nlpC	ND	223--255	369--406	-19.7711	CDS-M	0.2372	0.671	0.194656315562	0.644	0.253210703925	0.708	0.256705837384	0.492	0.176579	0.738	12	CGCGGTGTGGACTGTTCGGGATTTGTGGTTGTGACG	9097039	AAAGCCATAAAAACCATGAGGTTATTATGGCCGATTTGAGGAGGGAAAGAGTAAGAGCAGTTTGTTAAATGTACAACGACGATTCTCCCACCGGGCGCGTTTTAAAGCGACGGTGGATCCAGAGGTACTGCTCCGGTGCGCGCATGATCTCTTTCTCGATAATCTTGTTCATATAGGCAGCGGCTTGATTTTCATCTGTCGGGTAGCCTTCCATCTCTGGGGTGATGAACAAACGATATCCGCTGTAATCCGCTTTTCTTACCATCGTTACGGTCAACATGGCTGCGCCAGAGAGACGGGAGAGAACATAGGTGCCATTGGTTGTGGCGACATTTTCCACCGCAAAGAACGGCGCGAAGGAGCTGCCTTTACGACCATAATCCTGATCGGGAGCAAACC…	Bioinformatic

## Sheet: Legends
a	sRNA name present in BRSD
b	subzone present in the sRNA that intercat with multiple targets
c	Reported dependence of HFQ, ND=non determinated, Yes= Described interaction with HFQ, No= Absence of interaction with HFQ
f	Localization in the mRNA sequence of the sRNA-mRNA interaction site
g	Localization in the sRNA sequence of the sRNA-mRNA interaction site
h	Predicted energy of the mRNA-sRNA interaction
i	Localization of the sRNA-mRNA interaction site in the mRNA zones, 5'UTR, CDS-5' (first 150 nucleotides of the CDS), CDS-3' (Last 30 nucleotides of the CDS), CDS-M (Nucleotides between CDS-5' and CDS-3' regions), 3'UTR
j	tRNA adaptation index of the complete coding region (CDS) of the target mRNA
k	Codon adaptation index of the complete coding region (CDS) of the target mRNA
l	tRNA adaptation index of the CDS-5' region of the target mRNA
m	Codon adaptation index of the CDS-5' region of the target mRNA
n	tRNA adaptation index of the central region of the the target mRNA
o	Codon adaptation index of the central region of the the target mRNA
p	tRNA adaptation index of the CDS-3' region of the the target mRNA
q	Codon adaptation index of the CDS-3' region of the the target mRNA
r	tRNA adaptation index of the sRNA-mRNA interaction region
s	Codon adaptation index of the sRNA-mRNA interaction region
t	Number of codons of the sRNA-mRNA intercation region located in the coding sequences
u	mRNA sequence of the sRNA-mRNA interaction region located in the coding sequence
v	PMID code of the paper that report the intercation
x	sRNA sequence
y	Source of the sRNA-mRNA intercation, characterized by empiric or bioinformatic tools
