# Supplementary material for: Codon usage and modular interactions between messenger RNA coding regions and small RNAs in Escherichia coli
Source: BMC Genomics. 2018 Sep 6;19:657. doi: 10.1186/s12864-018-5038-6 (PMC6127932; doi:10.1186/s12864-018-5038-6)
Supplement: Supplementary file 5 — Table in Excel format showing the number of interactions for each sRNA zones and for each site of interaction in target mRNAs. (XLSX 45 kb) [file 12864_2018_5038_MOESM5_ESM.xlsx]

## Sheet: Hoja1
			sRNA Zones
			OmrA-A1	OmrA-A2	RyhB-A1	RyhB-A2	RyhB-A3	OmrB-A1	OmrB-A1/A2	OmrB-A2	GcvB-A	GcvB-C	CyaR-A1	CyaR-A2
	Site of interaction in the target mRNA	5'UTR	2	6	1	3	2	1	1	2	5	2	0	1	Number of intercations
		5'UTR/CDS-5'	0	0		7	1	0	8	1	3	3	1	2
		CDS-5'	11	2		5	0	3	1	0	1	1	0	0
		CDS-M	14	2	8	4	3	2	1	3	10	0	1	0
		CDS-3'	0	0		0	0	0	0	0	0	0	0	0
		3'UTR	1	0		0	0	1	2	0	0	1	0	0
			sRNA Zones
			OxyS-A	OxyS-C1	OxyS-C1	Spot42-A1-A2	Spot42-A3	FnrS-A1	FnrS-A2	FnrS-A2	DsrA-A2	DsrA-B	DsrA-c	MicF-A1	MicF-A2	RygD-B	RygD-D	RygD-F	RygD-H
	Site of interaction in the target mRNA	5'UTR	3	1	1	4	1	1	1		1			1		1				Number of intercations
		5'UTR/CDS-5'	1	0	1	1	2	2	5	2	1	1		2	1
		CDS-5'	1	1	1	0	3		0			2		1			1
		CDS-M	1	1	4	1	5		1	1	3	6	1	4	1			1	1
		CDS-3'	0	0	0	0	0
		3'UTR	0	0	0	0	0
